# Supplementary material for: Ancient DNA challenges prevailing interpretations of the Pompeii plaster casts
Source: Curr Biol. Author manuscript; Available in PMC 2024 Dec 9. (PMC11627482; doi:10.1016/j.cub.2024.10.007)
Supplement: Dataset S2 — DataS2. Supporting data for population genetic analysis, related to STAR Methods. A) Individuals included in qpAdm analysis and their population labels. B) Results of qpAdm modeling using distal source populations, related to Figure 3. C) Results of qpAdm modeling using proximal source populations, shown are working models with p>=0.01. D) Results of qpAdm modeling of Individual 52 using proximal source populations. [file NIHMS2034971-supplement-Dataset_S2.xlsx]

## Sheet: A
Dataset S2 A. Individuals included in qpAdm analysis and their population labels.
Individual ID	Population label	Site	Political entity	Lat.	Long.	Dating	Publication
I10945	Aegean	Sicily, Himera	Italy	37.9723	13.8247	480 BCE	ReitsemaMittnikKylePNAS2022
I10948	Aegean	Sicily, Himera	Italy	37.9723	13.8247	480 BCE	ReitsemaMittnikKylePNAS2022
I10952	Aegean	Sicily, Himera	Italy	37.9723	13.8247	480 BCE	ReitsemaMittnikKylePNAS2022
I13428	Aegean	Kastrouli (Desfina, Phokis, near Delphi)	Greece	38.3991	22.575	1386-1217 calBCE (3030±20 BP, PSUAMS-7560)	LazaridisAlpaslanRoodenbergScience2022
I13433	Aegean	Kastrouli (Desfina, Phokis, near Delphi)	Greece	38.3991	22.575	1350-1150 BCE	LazaridisAlpaslanRoodenbergScience2022
I13510	Aegean	Pylos, Palace of Nestor	Greece	37.0268	21.6946	1360-1295 BCE	LazaridisAlpaslanRoodenbergScience2022
I13514	Aegean	Pylos, Palace of Nestor	Greece	37.0268	21.6946	1360-1070 BCE	LazaridisAlpaslanRoodenbergScience2022
I13516	Aegean	Pylos, Palace of Nestor	Greece	37.0268	21.6946	1410-1360 BCE	LazaridisAlpaslanRoodenbergScience2022
I13518	Aegean	Pylos, Palace of Nestor	Greece	37.0268	21.6946	1200-1070 BCE	LazaridisAlpaslanRoodenbergScience2022
I13519_d	Aegean	Pylos, Palace of Nestor	Greece	37.0268	21.6946	1520-1440 BCE	LazaridisAlpaslanRoodenbergScience2022
I13531	Aegean	Kastrouli (Desfina, Phokis, near Delphi)	Greece	38.3991	22.575	1350-1150 BCE	LazaridisAlpaslanRoodenbergScience2022
I13577	Aegean	Kastrouli (Desfina, Phokis, near Delphi)	Greece	38.3991	22.575	1350-1150 BCE	LazaridisAlpaslanRoodenbergScience2022
I13578	Aegean	Kastrouli (Desfina, Phokis, near Delphi)	Greece	38.3991	22.575	1397-1222 calBCE (3045±25 BP, PSUAMS-6186)	LazaridisAlpaslanRoodenbergScience2022
I13579	Aegean	Kastrouli (Desfina, Phokis, near Delphi)	Greece	38.3991	22.575	1382-1134 calBCE (3015±20 BP, PSUAMS-6187)	LazaridisAlpaslanRoodenbergScience2022
I13580	Aegean	Kastrouli (Desfina, Phokis, near Delphi)	Greece	38.3991	22.575	1371-1123 calBCE (2990±25 BP, PSUAMS-6823)	LazaridisAlpaslanRoodenbergScience2022
I14872	Aegean	Attica, Kolikrepi-Spata	Greece	37.9609	23.9398	1516-1436 calBCE (3220±20 BP, PSUAMS-7863)	LazaridisAlpaslanRoodenbergScience2022
I15571	Aegean	Attica, Kolikrepi-Spata	Greece	37.9609	23.9398	1505-1429 calBCE (3200±20 BP, PSUAMS-6939)	LazaridisAlpaslanRoodenbergScience2022
I15582	Aegean	Attica, Kolikrepi-Spata	Greece	37.9609	23.9398	1610-1448 calBCE (3255±25 BP, PSUAMS-7850)	LazaridisAlpaslanRoodenbergScience2022
I16709	Aegean	Attica, Kolikrepi-Spata	Greece	37.9609	23.9398	1497-1316 calBCE (3145±25 BP, PSUAMS-7813)	LazaridisAlpaslanRoodenbergScience2022
I17962	Aegean	Kastrouli (Desfina, Phokis, near Delphi)	Greece	38.3991	22.575	773-544 calBCE (2500±20 BP, PSUAMS-7825)	LazaridisAlpaslanRoodenbergScience2022
I19366	Aegean	Pylos, Palace of Nestor	Greece	37.0268	21.6946	1360-1295 BCE	LazaridisAlpaslanRoodenbergScience2022
I19368	Aegean	Pylos, Palace of Nestor	Greece	37.0268	21.6946	1070-950 BCE	LazaridisAlpaslanRoodenbergScience2022
I7217	Aegean	Sicily, Himera	Italy	37.9723	13.8247	480 BCE	ReitsemaMittnikKylePNAS2022
I7218	Aegean	Sicily, Himera	Italy	37.9723	13.8247	480 BCE	ReitsemaMittnikKylePNAS2022
I7219	Aegean	Sicily, Himera	Italy	37.9723	13.8247	480 BCE	ReitsemaMittnikKylePNAS2022
I7221	Aegean	Sicily, Himera	Italy	37.9723	13.8247	480 BCE	ReitsemaMittnikKylePNAS2022
I8205	Aegean	Girona, Empuries, necropolis Centre de Visitants	Spain	42.1333	3.1083	300-100 BCE	OlaldeScience2019
I8208	Aegean	Girona, Empuries, necropolis Centre de Visitants	Spain	42.1333	3.1083	376-201 calBCE (2220±20 BP, PSUAMS-4277)	OlaldeScience2019
I8215	Aegean	Girona, Empuries, necropolis Centre de Visitants	Spain	42.1333	3.1083	746-415 calBCE (2445±15 BP, PSUAMS-8174)	OlaldeScience2019
I9006	Aegean	Agia Kyriaki, Salamis	Greece	37.9663	23.4952	1413-1261 calBCE (3067±25 BP, DEM-2905, MAMS-25209)	LazaridisNature2017
I9010	Aegean	Peloponnese, Galatas Apatheia	Greece	37.501	23.451	1400-1200 BCE	LazaridisNature2017
I9033	Aegean	Peristeria Tryfilia, Peloponnese	Greece	36.9167	21.7	1418-1278 calBCE (3084±24 BP, DEM-2903, MAMS-25207)	LazaridisNature2017
I9041	Aegean	Peloponnese, Galatas Apatheia	Greece	37.501	23.451	1400-1200 BCE	LazaridisNature2017
I9123	Aegean	Armenoi, Crete	Greece	35.45	24.1667	1370-1340 BCE	LazaridisNature2017
I14688	Albania	Çinamak (Norteastern, Kukes District)	Albania	42.0206	20.3886	600-400 BCE	LazaridisAlpaslanRoodenbergScience2022
I14692	Albania	Çinamak (Norteastern, Kukes District)	Albania	42.0206	20.3886	1500-400 BCE	LazaridisAlpaslanRoodenbergScience2022
I16251	Albania	Çinamak (Norteastern, Kukes District)	Albania	42.0206	20.3886	500-50 BCE	LazaridisAlpaslanRoodenbergScience2022
I16253	Albania	Çinamak (Norteastern, Kukes District)	Albania	42.0206	20.3886	658-403 calBCE (2405±20 BP, PSUAMS-7193)	LazaridisAlpaslanRoodenbergScience2022
I16254	Albania	Çinamak (Norteastern, Kukes District)	Albania	42.0206	20.3886	600-400 BCE	LazaridisAlpaslanRoodenbergScience2022
I10252	Armenia	Vardbakh, Yerevan 2 Cave	Armenia	40.8333	43.9167	100 BCE - 300 CE	LazaridisAlpaslanRoodenbergScience2022
I11853	Armenia	Karmir Blur, necropolis of Teishebaini	Armenia	40.1512	44.4432	900-809 calBCE (2700±20 BP, PSUAMS-6155)	LazaridisAlpaslanRoodenbergScience2022
I11855	Armenia	Karmir Blur, necropolis of Teishebaini	Armenia	40.1512	44.4432	902-812 calBCE (2710±20 BP, PSUAMS-6156)	LazaridisAlpaslanRoodenbergScience2022
I13031	Armenia	Karmir Blur, necropolis of Teishebaini	Armenia	40.1512	44.4432	891-793 calBCE (2655±20 BP, PSUAMS-6166)	LazaridisAlpaslanRoodenbergScience2022
I13032	Armenia	Karmir Blur, necropolis of Teishebaini	Armenia	40.1512	44.4432	900-803 calBCE (2685±20 BP, PSUAMS-6167)	LazaridisAlpaslanRoodenbergScience2022
I13947	Armenia	Lori Berd cemetery	Armenia	40.9167	44.5	789-546 calBCE (2525±25 BP, UCIAMS-226536, PSUG-5442)	LazaridisAlpaslanRoodenbergScience2022
I14051	Armenia	Bardzryal Archaeological Complex	Armenia	40.9167	44.5	800-680 BCE	LazaridisAlpaslanRoodenbergScience2022
I14052	Armenia	Bardzryal Archaeological Complex	Armenia	40.9167	44.5	800-680 BCE	LazaridisAlpaslanRoodenbergScience2022
I14053	Armenia	Bardzryal Archaeological Complex	Armenia	40.9167	44.5	800-680 BCE	LazaridisAlpaslanRoodenbergScience2022
I14054	Armenia	Bardzryal Archaeological Complex	Armenia	40.9167	44.5	809-596 calBCE (2580±25 BP, UCIAMS-226537, PSUG-5443)	LazaridisAlpaslanRoodenbergScience2022
I14055	Armenia	Bardzryal Archaeological Complex	Armenia	40.9167	44.5	800-680 BCE	LazaridisAlpaslanRoodenbergScience2022
I14056	Armenia	Bardzryal Archaeological Complex	Armenia	40.9167	44.5	800-680 BCE	LazaridisAlpaslanRoodenbergScience2022
I14057	Armenia	Bardzryal Archaeological Complex	Armenia	40.9167	44.5	776-545 calBCE (2510±20 BP, UCIAMS-226538, PSUG-5444)	LazaridisAlpaslanRoodenbergScience2022
I14066	Armenia	Bagheri Tchala Archaeological Complex	Armenia	40.9167	44.5	1050-800 BCE	LazaridisAlpaslanRoodenbergScience2022
I14588	Armenia	Bagheri Tchala Archaeological Complex	Armenia	40.9167	44.5	1050-800 BCE	LazaridisAlpaslanRoodenbergScience2022
I14601	Armenia	Bagheri Tchala Archaeological Complex	Armenia	40.9167	44.5	1050-800 BCE	LazaridisAlpaslanRoodenbergScience2022
I14602	Armenia	Bagheri Tchala Archaeological Complex	Armenia	40.9167	44.5	1050-800 BCE	LazaridisAlpaslanRoodenbergScience2022
I14603	Armenia	Bagheri Tchala Archaeological Complex	Armenia	40.9167	44.5	1002-841 calBCE (2780±20 BP, PSUAMS-7884)	LazaridisAlpaslanRoodenbergScience2022
I14605	Armenia	Bagheri Tchala Archaeological Complex	Armenia	40.9167	44.5	1050-800 BCE	LazaridisAlpaslanRoodenbergScience2022
I14606	Armenia	Bagheri Tchala Archaeological Complex	Armenia	40.9167	44.5	1050-800 BCE	LazaridisAlpaslanRoodenbergScience2022
I14620	Armenia	Bagheri Tchala Archaeological Complex	Armenia	40.9167	44.5	1042-906 calBCE (2815±20 BP, PSUAMS-7158)	LazaridisAlpaslanRoodenbergScience2022
I16117	Armenia	Bover Cemetery	Armenia	40.9167	44.5	765-489 calBCE (2475±20 BP, PSUAMS-7886)	LazaridisAlpaslanRoodenbergScience2022
I16118	Armenia	Karmir Blur, necropolis of Teishebaini	Armenia	40.1512	44.4432	670-620 BCE	LazaridisAlpaslanRoodenbergScience2022
I16119	Armenia	Karmir Blur, necropolis of Teishebaini	Armenia	40.1512	44.4432	399-231 calBCE (2280±20 BP, PSUAMS-7164)	LazaridisAlpaslanRoodenbergScience2022
I16191	Armenia	Pijut Archaeological Complex	Armenia	40.9167	44.5	779-549 calBCE (2520±20 BP, PSUAMS-7165)	LazaridisAlpaslanRoodenbergScience2022
I16193	Armenia	Pijut Archaeological Complex	Armenia	40.9167	44.5	800-550 BCE	LazaridisAlpaslanRoodenbergScience2022
I16194	Armenia	Pijut Archaeological Complex	Armenia	40.9167	44.5	800-550 BCE	LazaridisAlpaslanRoodenbergScience2022
I16195	Armenia	Pijut Archaeological Complex	Armenia	40.9167	44.5	800-550 BCE	LazaridisAlpaslanRoodenbergScience2022
I1639	Armenia	Aghitu	Armenia	39.549	45.078	33 calBCE - 201 calCE (1947±26 BP, OxA-3163)	LazaridisAlpaslanRoodenbergScience2022
I16536	Armenia	Bragdzor cemetery	Armenia	40.9167	44.5	897-798 calBCE (2670±20 BP, PSUAMS-7932)	LazaridisAlpaslanRoodenbergScience2022
I16707	Armenia	Karnut Archaeological Complex	Armenia	40.783	43.95	931-816 calBCE (2740±25 BP, PSUAMS-7829)	LazaridisAlpaslanRoodenbergScience2022
I17180	Armenia	Pijut Archaeological Complex	Armenia	40.9167	44.5	755-420 calBCE (2460±20 BP, PSUAMS-7895)	LazaridisAlpaslanRoodenbergScience2022
I17181	Armenia	Pijut Archaeological Complex	Armenia	40.9167	44.5	776-545 calBCE (2510±20 BP, PSUAMS-7908)	LazaridisAlpaslanRoodenbergScience2022
I17182	Armenia	Keti	Armenia	40.8716	43.8445	1077-920 calBCE (2840±20 BP, PSUAMS-7896)	LazaridisAlpaslanRoodenbergScience2022
I17184	Armenia	Keti	Armenia	40.8716	43.8445	783-549 calBCE (2525±20 BP, PSUAMS-7898)	LazaridisAlpaslanRoodenbergScience2022
I18159	Armenia	Harjis cemetery	Armenia	39.4344	46.225	680-550 BCE	LazaridisAlpaslanRoodenbergScience2022
I18160	Armenia	Harjis cemetery	Armenia	39.4344	46.225	680-550 BCE	LazaridisAlpaslanRoodenbergScience2022
I18161	Armenia	Harjis cemetery	Armenia	39.4344	46.225	680-550 BCE	LazaridisAlpaslanRoodenbergScience2022
I18236	Armenia	Harjis cemetery	Armenia	39.4344	46.225	680-550 BCE	LazaridisAlpaslanRoodenbergScience2022
I18237	Armenia	Harjis cemetery	Armenia	39.4344	46.225	680-550 BCE	LazaridisAlpaslanRoodenbergScience2022
I18238	Armenia	Harjis cemetery	Armenia	39.4344	46.225	680-550 BCE	LazaridisAlpaslanRoodenbergScience2022
I18469	Armenia	Noratus	Armenia	40.4167	45.2	1050-780 BCE	LazaridisAlpaslanRoodenbergScience2022
I18478	Armenia	Noratus	Armenia	40.4167	45.2	1000-600 BCE	LazaridisAlpaslanRoodenbergScience2022
I19324	Armenia	Noratus	Armenia	40.4167	45.2	1050-780 BCE	LazaridisAlpaslanRoodenbergScience2022
I19328	Armenia	Noratus	Armenia	40.4167	45.2	904-814 calBCE (2715±20 BP, PSUAMS-8888)	LazaridisAlpaslanRoodenbergScience2022
I20438	Armenia	Sarukhan	Armenia	40.2922	45.1307	161 calBCE - 8 calCE (2065±25 BP, PSUAMS-9010)	LazaridisAlpaslanRoodenbergScience2022
I20439	Armenia	Sarukhan	Armenia	40.2922	45.1307	1012-906 calBCE (2810±20 BP, PSUAMS-8889)	LazaridisAlpaslanRoodenbergScience2022
I20441	Armenia	Sarukhan	Armenia	40.2922	45.1307	900-805 calBCE (2690±20 BP, PSUAMS-9012)	LazaridisAlpaslanRoodenbergScience2022
I20443	Armenia	Sarukhan	Armenia	40.2922	45.1307	1013-846 calBCE (2795±25 BP, PSUAMS-9013)	LazaridisAlpaslanRoodenbergScience2022
I20444	Armenia	Sarukhan	Armenia	40.2922	45.1307	788-551 calBCE (2530±20 BP, PSUAMS-11953)	LazaridisAlpaslanRoodenbergScience2022
I3892	Armenia	Karmir Blur, necropolis of Teishebaini	Armenia	40.1512	44.4432	815-781 calBCE (2625±20 BP, PSUAMS-3056)	LazaridisAlpaslanRoodenbergScience2022
I3944	Armenia	Karmir Blur, necropolis of Teishebaini	Armenia	40.1512	44.4432	1051-919 calBCE (2835±20 BP, PSUAMS-3060)	LazaridisAlpaslanRoodenbergScience2022
RISE397.SG	Armenia	Kapan (Syunik Province, Kapan Municipality)	Armenia	39.2	46.4	1049-846 calBCE (2807¬±31 BP, OxA-31002)	AllentoftNature2015
RISE407.SG	Armenia	Norabak (Gegharkunik Province, Vardenis District)	Armenia	40.15	45.86	1118-854 calBCE (2827¬±40 BP, UBA-27938)	AllentoftNature2015
I15844	Bulgaria	Stambolovo (Eastern Rhodopes)	Bulgaria	41.78	25.64	1100-700 BCE	LazaridisAlpaslanRoodenbergScience2022
I19481	Bulgaria	Diamandovo (Kardzhali)	Bulgaria	41.53	25.06	700-500 BCE	LazaridisAlpaslanRoodenbergScience2022
I19487	Bulgaria	Svilengrad ( Haskovo)	Bulgaria	41.77	26.2	1100-500 BCE	LazaridisAlpaslanRoodenbergScience2022
I19490	Bulgaria	Kapitan Andreevo (South)	Bulgaria	41.73	26.33	1100-500 BCE	LazaridisAlpaslanRoodenbergScience2022
I19494	Bulgaria	Kapitan Andreevo (South)	Bulgaria	41.73	26.33	1100-500 BCE	LazaridisAlpaslanRoodenbergScience2022
I19497	Bulgaria	Kapitan Andreevo (South)	Bulgaria	41.73	26.33	1100-500 BCE	LazaridisAlpaslanRoodenbergScience2022
I19500	Bulgaria	Rozovo (Central, Stara Zagora, Kazanlak)	Bulgaria	42.56	25.41	300-200 BCE	LazaridisAlpaslanRoodenbergScience2022
I20180	Bulgaria	Kapitan Andreevo (South)	Bulgaria	41.73	26.33	1100-500 BCE	LazaridisAlpaslanRoodenbergScience2022
I20181	Bulgaria	Kapitan Andreevo (South)	Bulgaria	41.73	26.33	1100-500 BCE	LazaridisAlpaslanRoodenbergScience2022
I20183	Bulgaria	Kapitan Andreevo (South)	Bulgaria	41.73	26.33	1100-500 BCE	LazaridisAlpaslanRoodenbergScience2022
I20184	Bulgaria	Kapitan Andreevo (South)	Bulgaria	41.73	26.33	1100-500 BCE	LazaridisAlpaslanRoodenbergScience2022
I20185	Bulgaria	Kapitan Andreevo (South)	Bulgaria	41.73	26.33	1100-500 BCE	LazaridisAlpaslanRoodenbergScience2022
I20186	Bulgaria	Kapitan Andreevo (South)	Bulgaria	41.73	26.33	1100-500 BCE	LazaridisAlpaslanRoodenbergScience2022
I5769	Bulgaria	Veliko Tarnovo, Dzhulyunitsa	Bulgaria	43.1609	25.8834	771-541 calBCE (2490±20 BP, PSUAMS-4402)	MathiesonNature2018
ATT26.SG	CentralEurope	Hauts-de-France (North), Attichy-Bitry, Le Buissonnet	France	49.413	3.0484	400-100 BCE	BrunelPNAS2020
BES1248.SG	CentralEurope	Occitanie (South), Bessan, La Monédière	France	43.3614	3.42701	600-400 BCE	BrunelPNAS2020
BFM265.SG	CentralEurope	Hauts-de-France (North), Bucy-le-Long, le fond du Marais	France	49.3901	3.39243	300-150 BCE	BrunelPNAS2020
COL11.SG	CentralEurope	Grand-Est (East), Colmar, Jardin des Aubépines	France	48.0793	7.35851	360-320 BCE	BrunelPNAS2020
COL153A.SG	CentralEurope	Grand-Est (East), Colmar, Jardin des Aubépines	France	48.0793	7.35851	360-320 BCE	BrunelPNAS2020
COL153i.SG	CentralEurope	Grand-Est (East), Colmar, Jardin des Aubépines	France	48.0793	7.35851	360-320 BCE	BrunelPNAS2020
ERS1164.SG	CentralEurope	Grand-Est (East), Erstein, Erstein Untergasse	France	48.4235	7.66326	400-100 BCE	BrunelPNAS2020
ERS86.SG	CentralEurope	Grand-Est (East), Erstein, Erstein Untergasse	France	48.4235	7.66326	400-100 BCE	BrunelPNAS2020
ERS88.SG	CentralEurope	Grand-Est (East), Erstein, Erstein Untergasse	France	48.4235	7.66326	400-100 BCE	BrunelPNAS2020
I13620	CentralEurope	Bouches-du-Rhône, Velaux, Roquepertuse	France	43.53	5.27	400-200 BCE	PattersonNature2021
I13623	CentralEurope	Bouches-du-Rhône, Velaux, Roquepertuse	France	43.53	5.27	400-200 BCE	PattersonNature2021
I13720	CentralEurope	Bouches-du-Rhône, Velaux, Roquepertuse	France	43.53	5.27	400-200 BCE	PattersonNature2021
I13780	CentralEurope	Central Bohemia, Prague 5, Prague-Jinonice (Holmanʼs Garden Centre)	Czech Republic	50.0544	14.3634	400-200 BCE	PattersonNature2021
I14984	CentralEurope	NW Bohemia, Teplice, Radosevice (Cemetery I)	Czech Republic	50.4103	14.0746	396-210 calBCE (2270±20 BP, PSUAMS-10020)	PattersonNature2021
I14985	CentralEurope	NW Bohemia, Teplice, Radosevice (Cemetery I)	Czech Republic	50.4103	14.0746	370-197 calBCE (2210±20 BP, PSUAMS-10093)	PattersonNature2021
I14986	CentralEurope	NW Bohemia, Teplice, Radosevice (Cemetery I)	Czech Republic	50.4103	14.0746	330-280 BCE	PattersonNature2021
I14987	CentralEurope	NW Bohemia, Teplice, Radosevice (Cemetery I)	Czech Republic	50.4103	14.0746	330-280 BCE	PattersonNature2021
I15039	CentralEurope	NW Bohemia, Teplice, Radosevice (Cemetery II)	Czech Republic	50.4103	14.0746	290-180 BCE	PattersonNature2021
I15040	CentralEurope	NW Bohemia, Teplice, Radosevice (Cemetery II)	Czech Republic	50.4103	14.0746	400-180 BCE	PattersonNature2021
I15042	CentralEurope	NW Bohemia, Teplice, Radosevice (Cemetery II)	Czech Republic	50.4103	14.0746	370-197 calBCE (2210±20 BP, PSUAMS-9773)	PattersonNature2021
I15043	CentralEurope	NW Bohemia, Teplice, Radosevice (Cemetery II)	Czech Republic	50.4103	14.0746	330-250 BCE	PattersonNature2021
I15044	CentralEurope	NW Bohemia, Teplice, Radosevice (Cemetery II)	Czech Republic	50.4103	14.0746	381-203 calBCE (2230±20 BP, PSUAMS-10095)	PattersonNature2021
I15045	CentralEurope	NW Bohemia, Teplice, Radosevice (Cemetery II)	Czech Republic	50.4103	14.0746	330-280 BCE	PattersonNature2021
I15046	CentralEurope	NW Bohemia, Teplice, Radosevice (Cemetery II)	Czech Republic	50.4103	14.0746	394-208 calBCE (2260±20 BP, PSUAMS-10096)	PattersonNature2021
I15047	CentralEurope	NW Bohemia, Teplice, Radosevice (Cemetery II)	Czech Republic	50.4103	14.0746	260-180 BCE	PattersonNature2021
I15048	CentralEurope	NW Bohemia, Teplice, Radosevice (Cemetery II)	Czech Republic	50.4103	14.0746	480-390 BCE	PattersonNature2021
I15049	CentralEurope	NW Bohemia, Teplice, Radosevice (Cemetery II)	Czech Republic	50.4103	14.0746	400-250 BCE	PattersonNature2021
I15950	CentralEurope	NW Bohemia, Teplice, Radosevice (Cemetery II)	Czech Republic	50.4103	14.0746	480-390 BCE	PattersonNature2021
I15951	CentralEurope	NW Bohemia, Teplice, Radosevice (Cemetery II)	Czech Republic	50.4103	14.0746	385-206 calBCE (2240±20 BP, PSUAMS-10101)	PattersonNature2021
I15952	CentralEurope	NW Bohemia, Teplice, Radosevice (Cemetery II)	Czech Republic	50.4103	14.0746	400-320 BCE	PattersonNature2021
I15954	CentralEurope	NW Bohemia, Teplice, Radosevice (Cemetery II)	Czech Republic	50.4103	14.0746	380-330 BCE	PattersonNature2021
I16090	CentralEurope	Central Bohemia, Prague 6, Prague-Ruzyně	Czech Republic	50.0833	14.3167	452-382 calBCE (2340±20 BP, PSUAMS-10103)	PattersonNature2021
I16268	CentralEurope	Central Bohemia, Prague 5, Prague-Jinonice (Holmanʼs Garden Centre)	Czech Republic	50.0544	14.3634	400-200 BCE	PattersonNature2021
I16269	CentralEurope	Central Bohemia, Prague 5, Prague-Jinonice (Holmanʼs Garden Centre)	Czech Republic	50.0544	14.3634	400-200 BCE	PattersonNature2021
I16270	CentralEurope	Central Bohemia, Prague 5, Prague-Jinonice (Holmanʼs Garden Centre)	Czech Republic	50.0544	14.3634	400-200 BCE	PattersonNature2021
I16271	CentralEurope	Central Bohemia, Prague 5, Prague-Jinonice (Holmanʼs Garden Centre)	Czech Republic	50.0544	14.3634	391-208 calBCE (2255±20 BP, PSUAMS-10120)	PattersonNature2021
I16272	CentralEurope	Central Bohemia, Prague 5, Prague-Jinonice (Holmanʼs Garden Centre)	Czech Republic	50.0544	14.3634	387-208 calBCE (2245±20 BP, PSUAMS-10121)	PattersonNature2021
I16273	CentralEurope	Central Bohemia, Prague 5, Prague-Jinonice (Holmanʼs Garden Centre)	Czech Republic	50.0544	14.3634	166-44 calBCE (2085±20 BP, PSUAMS-9715)	PattersonNature2021
I17139	CentralEurope	NW Bohemia, Teplice, Radosevice (Cemetery I)	Czech Republic	50.4103	14.0746	290-250 BCE	PattersonNature2021
I17143	CentralEurope	NW Bohemia, Teplice, Radosevice (Cemetery I)	Czech Republic	50.4103	14.0746	290-250 BCE	PattersonNature2021
I17145	CentralEurope	NW Bohemia, Teplice, Radosevice (Cemetery I)	Czech Republic	50.4103	14.0746	330-280 BCE	PattersonNature2021
I17146	CentralEurope	NW Bohemia, Teplice, Radosevice (Cemetery I)	Czech Republic	50.4103	14.0746	355-114 calBCE (2165±20 BP, PSUAMS-10123)	PattersonNature2021
I17314	CentralEurope	Central Bohemia, Prague 5, Prague-Jinonice (Holmanʼs Garden Centre)	Czech Republic	50.0544	14.3634	400-200 BCE	PattersonNature2021
I17315	CentralEurope	Central Bohemia, Prague 5, Prague-Jinonice (Holmanʼs Garden Centre)	Czech Republic	50.0544	14.3634	358-170 calBCE (2185±20 BP, PSUAMS-10055)	PattersonNature2021
I17316	CentralEurope	Central Bohemia, Prague 5, Prague-Jinonice (Holmanʼs Garden Centre)	Czech Republic	50.0544	14.3634	400-200 BCE	PattersonNature2021
I17317	CentralEurope	Central Bohemia, Prague 5, Prague-Jinonice (Holmanʼs Garden Centre)	Czech Republic	50.0544	14.3634	400-200 BCE	PattersonNature2021
I17320	CentralEurope	Central Bohemia, Prague 5, Prague-Jinonice (Holmanʼs Garden Centre)	Czech Republic	50.0544	14.3634	400-200 BCE	PattersonNature2021
I17321	CentralEurope	Central Bohemia, Prague 5, Prague-Jinonice (Holmanʼs Garden Centre)	Czech Republic	50.0544	14.3634	361-177 calBCE (2200±20 BP, PSUAMS-10125)	PattersonNature2021
I17322	CentralEurope	Central Bohemia, Prague 5, Prague-Jinonice (Holmanʼs Garden Centre)	Czech Republic	50.0544	14.3634	400-200 BCE	PattersonNature2021
I17323	CentralEurope	Central Bohemia, Prague 5, Prague-Jinonice (Holmanʼs Garden Centre)	Czech Republic	50.0544	14.3634	400-200 BCE	PattersonNature2021
I17324	CentralEurope	Central Bohemia, Prague 5, Prague-Jinonice (Holmanʼs Garden Centre)	Czech Republic	50.0544	14.3634	400-200 BCE	PattersonNature2021
I17327	CentralEurope	Central Bohemia, Prague 5, Prague-Jinonice (Holmanʼs Garden Centre)	Czech Republic	50.0544	14.3634	400-200 BCE	PattersonNature2021
I17613	CentralEurope	NW Bohemia, Teplice, Radosevice (Cemetery II)	Czech Republic	50.4103	14.0746	400-250 BCE	PattersonNature2021
I17614	CentralEurope	NW Bohemia, Teplice, Radosevice (Cemetery II)	Czech Republic	50.4103	14.0746	380-330 BCE	PattersonNature2021
I19356	CentralEurope	Marne, Chemin de Coupetz, Faux Vesigneul	France	48.8018	4.27874	300-200 BCE	PattersonNature2021
I19357	CentralEurope	Marne, Chemin de Coupetz, Faux Vesigneul	France	48.8018	4.27874	300-200 BCE	PattersonNature2021
I19358	CentralEurope	Marne, Chemin de Coupetz, Faux Vesigneul	France	48.8018	4.27874	300-200 BCE	PattersonNature2021
I19359	CentralEurope	Marne, Chemin de Coupetz, Faux Vesigneul	France	48.8018	4.27874	300-200 BCE	PattersonNature2021
I19362	CentralEurope	Marne, Chemin de Coupetz, Faux Vesigneul	France	48.8018	4.27874	300-200 BCE	PattersonNature2021
I19916	CentralEurope	Bouches-du-Rhône, Velaux, Roquepertuse	France	43.53	5.27	400-200 BCE	PattersonNature2021
I19918	CentralEurope	Bouches-du-Rhône, Velaux, Roquepertuse	France	43.53	5.27	400-200 BCE	PattersonNature2021
I20504	CentralEurope	Central Bohemia, Prague 5, Prague-Jinonice (Holmanʼs Garden Centre)	Czech Republic	50.0544	14.3634	359-172 calBCE (2190±20 BP, PSUAMS-10127)	PattersonNature2021
I20509	CentralEurope	Central Bohemia, Prague 5, Prague-Jinonice (Holmanʼs Garden Centre)	Czech Republic	50.0544	14.3634	400-200 BCE	PattersonNature2021
I20510	CentralEurope	Central Bohemia, Prague 5, Prague-Jinonice (Holmanʼs Garden Centre)	Czech Republic	50.0544	14.3634	400-200 BCE	PattersonNature2021
I20513	CentralEurope	Central Bohemia, Prague 5, Prague-Jinonice (Holmanʼs Garden Centre)	Czech Republic	50.0544	14.3634	400-200 BCE	PattersonNature2021
I20518	CentralEurope	NW Bohemia, Teplice, Radosevice (Cemetery I)	Czech Republic	50.4103	14.0746	330-280 BCE	PattersonNature2021
I20519	CentralEurope	Central Bohemia, Prague 5, Prague-Jinonice (Holmanʼs Garden Centre)	Czech Republic	50.0544	14.3634	400-200 BCE	PattersonNature2021
I20521	CentralEurope	Central Bohemia, Prague 5, Prague-Jinonice (Holmanʼs Garden Centre)	Czech Republic	50.0544	14.3634	400-200 BCE	PattersonNature2021
I20522	CentralEurope	Central Bohemia, Prague 5, Prague-Jinonice (Holmanʼs Garden Centre)	Czech Republic	50.0544	14.3634	381-203 calBCE (2230±20 BP, PSUAMS-10080)	PattersonNature2021
I20523	CentralEurope	Central Bohemia, Prague 5, Prague-Jinonice (Holmanʼs Garden Centre)	Czech Republic	50.0544	14.3634	400-200 BCE	PattersonNature2021
I20813	CentralEurope	Marne, Chemin de Coupetz, Faux-Vesigneul	France	48.8018	4.27874	300-200 BCE	PattersonNature2021
I20815	CentralEurope	Marne, Chemin de Coupetz, Faux-Vesigneul	France	48.8018	4.27874	300-200 BCE	PattersonNature2021
I20817	CentralEurope	Marne, Chemin de Coupetz, Faux-Vesigneul	France	48.8018	4.27874	300-200 BCE	PattersonNature2021
I20827	CentralEurope	Marne, Chemin de Coupetz, Faux Vesigneul	France	48.8018	4.27874	300-200 BCE	PattersonNature2021
I21399	CentralEurope	Marne, Chemin de Coupetz, Faux Vesigneul	France	48.8018	4.27874	300-200 BCE	PattersonNature2021
I21400	CentralEurope	Marne, Chemin de Coupetz, Faux Vesigneul	France	48.8018	4.27874	300-200 BCE	PattersonNature2021
I21402	CentralEurope	Marne, Chemin de Coupetz, Faux Vesigneul	France	48.8018	4.27874	300-200 BCE	PattersonNature2021
I21931	CentralEurope	Marne, Chemin de Coupetz, Faux-Vesigneul	France	48.8018	4.27874	300-200 BCE	PattersonNature2021
I7953	CentralEurope	NW Bohemia, Ústí nad Labem, Hrbovice	Czech Republic	50.1068	15.7876	387-208 calBCE (2245±20 BP, PSUAMS-10086)	PattersonNature2021
Jeb8.SG	CentralEurope	Grand-Est (East), Sainte-Croix-en-Plaine, Jebsen Boden	France	48.0089	7.38445	600-400 BCE	BrunelPNAS2020
PEY163.SG	CentralEurope	Occitanie (South), Agde, Le Peyrou	France	43.3114	3.48196	400-200 BCE	BrunelPNAS2020
PEY53.SG	CentralEurope	Occitanie (South), Agde, Le Peyrou	France	43.3114	3.48196	400-200 BCE	BrunelPNAS2020
PT2.SG	CentralEurope	Occitanie (South), Gailhan, Oppidum du Plan de la Tour	France	43.844	4.03237	500-350 BCE	BrunelPNAS2020
I18831	Croatia	Velim-Kosa	Croatia	43.8874	15.7253	500-1 BCE	LazaridisAlpaslanRoodenbergScience2022
I23904	Croatia	Smiljan	Croatia	44.5554	15.3105	789-568 calBCE (2535±15 BP, UCIAMS-169836)	PattersonNature2022
I23911	Croatia	Smiljan	Croatia	44.5554	15.3105	891-797 calBCE (2660±15 BP, UCIAMS-169832)	PattersonNature2022
I23995	Croatia	Smiljan	Croatia	44.5554	15.3105	810-675 calBCE (2585±25 BP, UCIAMS-169833)	PattersonNature2022
I23996	Croatia	Smiljan	Croatia	44.5554	15.3105	809-779 calBCE (2610±20 BP, UCIAMS-172395)	PattersonNature2022
I24345	Croatia	Velim-Kosa	Croatia	43.8874	15.7253	1500-400 BCE	PattersonNature2022
I24638	Croatia	Smiljan	Croatia	44.5554	15.3105	795-567 calBCE (2545±20 BP, UCIAMS-169835)	PattersonNature2022
I24639	Croatia	Smiljan	Croatia	44.5554	15.3105	795-567 calBCE (2545±20 BP, UCIAMS-172396)	PattersonNature2022
I24879	Croatia	Skradnik-Sultanov grob	Croatia	45.2146	15.3158	774-549 calBCE (2510±15 BP, UCIAMS-135086)	PattersonNature2022
I24882	Croatia	Mala Metaljka	Croatia	45.1736	16.1243	774-549 calBCE (2510±15 BP, UCIAMS-179777)	PattersonNature2022
I24883	Croatia	Osor-St. Peter	Croatia	44.6945	14.3927	850-750 BCE	PattersonNature2022
I26742	Croatia	Jazinka Cave	Croatia	43.7059	16.52	800-600 BCE	PattersonNature2022
I5723	Croatia	Sv. Križ Brdovečki	Croatia	45.9008	15.7003	514-391 calBCE (2365±20 BP, PSUAMS-3179)	LazaridisAlpaslanRoodenbergScience2022
I5724	Croatia	Sv. Križ Brdovečki	Croatia	45.9008	15.7003	382-206 calBCE (2235±20 BP, PSUAMS-3094)	LazaridisAlpaslanRoodenbergScience2022
I5725	Croatia	Sv. Križ Brdovečki	Croatia	45.9008	15.7003	752-417 calBCE (2455±20 BP, PSUAMS-2867)	LazaridisAlpaslanRoodenbergScience2022
I5726	Croatia	Sv. Križ Brdovečki	Croatia	45.9008	15.7003	538-399 calBCE (2390±20 BP, PSUAMS-2868)	LazaridisAlpaslanRoodenbergScience2022
I5727	Croatia	Sv. Križ Brdovečki	Croatia	45.9008	15.7003	765-489 calBCE (2475±20 BP, PSUAMS-2869)	LazaridisAlpaslanRoodenbergScience2022
I5728	Croatia	Sv. Križ Brdovečki	Croatia	45.9008	15.7003	361-200 calBCE (2210±15 BP, PSUAMS-2870)	LazaridisAlpaslanRoodenbergScience2022
I5729	Croatia	Sv Petar Ludbreski	Croatia	46.256	16.6923	1051-901 calBCE (2819±28 BP, SUERC-69419)	LazaridisAlpaslanRoodenbergScience2022
JK2134	Egypt	Abusir-el Meleq	Egypt	29.9	31.2	787-546 calBCE (2522±24 BP, MAMS-23047)	ScheunemannNatureCommunications2017
JK2911	Egypt	Abusir-el Meleq	Egypt	29.9	31.2	779-544 calBCE (2513±24 BP, MAMS-23617)	ScheunemannNatureCommunications2017
KK1_noUDG.SG	GEO_CHG.SG	Kotias Klde	Georgia	42.28	43.28	7940-7599 calBCE (8723±35 BP) [R_combine: (8665±65 BP, RTT-5246); (8745±40 BP, OxA-28256)]	JonesNatureCommunications2015
SATP_noUDG.SG	GEO_CHG.SG	Satsurblia	Georgia	42.38	42.59	11461-11225 calBCE (11415±50 BP, OxA-34632)	JonesNatureCommunications2015
BR2.SG	Hungary	Ludas-Varjú dűlő (Heves County, Gy√∂ngy√∂s)	Hungary	47.7251	20.0862	987-833 calBCE (2769¬±24 BP, OxA-27859)	MathiesonNature2015 (capture of same sample shotgunned in GambaNatureCommunications2014)
I11683	Hungary	Mezőkeresztes-Cethalom, M3-10 lelőhely; Great Hungarian Plain, Borsodi-Mezőség	Hungary	47.815	20.6841	765-489 calBCE (2475±20 BP, PSUAMS-11036)	PattersonNature2022 (includes individual first published in HarneyCheronetGenomeResearch2021)
I1504	Hungary	Ludas-Varjú dűlő	Hungary	47.7251	20.0862	987-833 calBCE (2769±24 BP, OxA-27859)	MathiesonNature2015 (capture of same sample shotgunned in Gamba2014)
I18110	Hungary	Győr-Moson-Sopron county, Győr-Kert utca	Hungary	47.6744	17.6309	320-180 BCE	PattersonNature2022
I18181	Hungary	Jász-Nagykun-Szolnok county, Jászberény-Cserőhalom	Hungary	47.4948	19.9095	320-150 BCE	PattersonNature2022
I18213	Hungary	Heves county, Füzesabony-Kettőshalom	Hungary	46.6883	20.0243	900-650 BCE	PattersonNature2022
I18220	Hungary	Jász-Nagykun-Szolnok county, Túrkeve-Burkus-Halom	Hungary	47.102	20.7365	403-233 calBCE (2295±20 BP, PSUAMS-10200)	PattersonNature2022
I18227	Hungary	Komárom-Esztergom county, Dunaalmás-Kavicsbánya	Hungary	47.7283	18.3275	620-530 BCE	PattersonNature2022
I18239	Hungary	Neves county, Sirok-Akasztómály	Hungary	47.9306	20.1939	900-650 BCE	PattersonNature2022
I18245	Hungary	Heves county, Füzesabony-Kettőshalom	Hungary	46.6883	20.0243	900-650 BCE	PattersonNature2022
I18246	Hungary	Heves county, Novaj-Földvár	Hungary	47.8563	20.484	900-650 BCE	PattersonNature2022
I18488	Hungary	Győr-Moson-Sopron county, Markotabödöge-Mohos-tóra-dűlő	Hungary	47.6883	17.2981	320-260 BCE	PattersonNature2022
I18489	Hungary	Győr-Moson-Sopron county, Markotabödöge-Mohos-tóra-dűlő	Hungary	47.6883	17.2981	320-260 BCE	PattersonNature2022
I18491	Hungary	Győr-Moson-Sopron county, Markotabödöge-Mohos-tóra-dűlő	Hungary	47.6883	17.2981	320-260 BCE	PattersonNature2022
I18492	Hungary	Győr-Moson-Sopron county, Markotabödöge-Mohos-tóra-dűlő	Hungary	47.6883	17.2981	320-260 BCE	PattersonNature2022
I18493	Hungary	Győr-Moson-Sopron county, Markotabödöge-Mohos-tóra-dűlő	Hungary	47.6883	17.2981	320-260 BCE	PattersonNature2022
I18526	Hungary	Győr-Moson-Sopron county, Győr-Kert utca	Hungary	47.6744	17.6309	320-180 BCE	PattersonNature2022
I18527	Hungary	Győr-Moson-Sopron county, Győr-Kert utca	Hungary	47.6744	17.6309	320-180 BCE	PattersonNature2022
I18528	Hungary	Győr-Moson-Sopron county, Győr-Kert utca	Hungary	47.6744	17.6309	320-180 BCE	PattersonNature2022
I18529	Hungary	Győr-Moson-Sopron county, Győr-Kert utca	Hungary	47.6744	17.6309	320-180 BCE	PattersonNature2022
I18530	Hungary	Győr-Moson-Sopron county, Győr-Kert utca	Hungary	47.6744	17.6309	381-203 calBCE (2230±20 BP, PSUAMS-9423)	PattersonNature2022
I18531	Hungary	Győr-Moson-Sopron county, Győr-Kert utca	Hungary	47.6744	17.6309	320-180 BCE	PattersonNature2022
I18834	Hungary	Győr-Moson-Sopron county, Kópháza-Széles földek	Hungary	47.6475	16.6297	320-200 BCE	PattersonNature2022
I18838	Hungary	Győr-Moson-Sopron county, Kópháza-Széles földek	Hungary	47.6475	16.6297	320-200 BCE	PattersonNature2022
I18839	Hungary	Győr-Moson-Sopron county, Győr-Kert utca	Hungary	47.6744	17.6309	320-180 BCE	PattersonNature2022
I18840	Hungary	Győr-Moson-Sopron county, Győr-Kert utca	Hungary	47.6744	17.6309	320-180 BCE	PattersonNature2022
I20752	Hungary	Besenyszög Berek-ér partja, Köröm-Kápolnadomb	Hungary	47.2094	20.2631	394-208 calBCE (2260±20 BP, PSUAMS-10202)	HarneyCheronetGenomeResearch2021
I25504	Hungary	Vas county, Kápolnadomb, Gór	Hungary	47.3537	16.7947	1050-800 BCE	PattersonNature2022
I25505	Hungary	Vas county, Kápolnadomb, Gór	Hungary	47.3537	16.7947	1046-900 calBCE (2810±25 BP, PSUAMS-10138)	PattersonNature2022
I25507	Hungary	Vas county, Kápolnadomb, Gór	Hungary	47.3537	16.7947	978-831 calBCE (2760±20 BP, PSUAMS-10140)	PattersonNature2022
I25508	Hungary	Vas county, Kápolnadomb, Gór	Hungary	47.3537	16.7947	904-814 calBCE (2715±20 BP, PSUAMS-10190)	PattersonNature2022
I25510	Hungary	Somogy county, Kútvölgyi-dűlő, Zamárdi (sites 56 and 89)	Hungary	46.8759	17.9673	300-100 BCE	PattersonNature2022
I25512	Hungary	Somogy county, Kútvölgyi-dűlő, Zamárdi (sites 56 and 89)	Hungary	46.8759	17.9673	300-100 BCE	PattersonNature2022
I25516	Hungary	Somogy county, Kútvölgyi-dűlő, Zamárdi (sites 56 and 89)	Hungary	46.8759	17.9673	300-100 BCE	PattersonNature2022
I25518	Hungary	Somogy county, Kútvölgyi-dűlő, Zamárdi (sites 56 and 89)	Hungary	46.8759	17.9673	300-100 BCE	PattersonNature2022
I25519	Hungary	Somogy county, Kútvölgyi-dűlő, Zamárdi (sites 56 and 89)	Hungary	46.8759	17.9673	300-100 BCE	PattersonNature2022
I25522	Hungary	Somogy county, Kútvölgyi-dűlő, Zamárdi (sites 56 and 89)	Hungary	46.8759	17.9673	300-100 BCE	PattersonNature2022
I4996	Hungary	Vas county, Kápolnadomb, Gór	Hungary	47.3537	16.7947	385-206 calBCE (2240±20 BP, PSUAMS-8422)	PattersonNature2022
F38.SG	Iran	Hasanlu (West Azerbaijan, Naghadeh)	Iran	37.0049	45.459	971-828 calBCE (2753¬±21 BP, MAMS-22352)	BroushakiScience2016
I3915	Iran	Dinkha Tepe	Iran	37.0079	45.1658	1002-841 calBCE (2780±20 BP, PSUAMS-4448)	LazaridisAlpaslanRoodenbergScience2022
I4100	Iran	Hasanlu	Iran	37.005	45.459	1012-906 calBCE (2810±20 BP, PSUAMS-1946)	LazaridisAlpaslanRoodenbergScience2022
I4232	Iran	Hasanlu	Iran	37.005	45.459	928-827 calBCE (2745±20 BP, PSUAMS-3181)	LazaridisAlpaslanRoodenbergScience2022
I4233	Iran	Hasanlu	Iran	37.005	45.459	902-812 calBCE (2710±20 BP, PSUAMS-2982)	LazaridisAlpaslanRoodenbergScience2022
I4237	Iran	Dinkha Tepe	Iran	37.0079	45.1658	1011-860 calBCE (2795±20 BP, PSUAMS-2621)	LazaridisAlpaslanRoodenbergScience2022
I4269	Iran	Hasanlu	Iran	37.005	45.459	823-787 calBCE (2635±20 BP, PSUAMS-3001)	LazaridisAlpaslanRoodenbergScience2022
I4280	Iran	Hasanlu	Iran	37.005	45.459	805-773 calBCE (2590±20 BP, PSUAMS-3003)	LazaridisAlpaslanRoodenbergScience2022
I4338	Iran	Hasanlu (West Azerbaijan, Naghadeh)	Iran	37.0049	45.459	761-479 calBCE (2470¬±20 BP, PSUAMS-2984)	LazaridisAlpaslanRoodenbergScience2022
I4353	Iran	Hasanlu (West Azerbaijan, Naghadeh)	Iran	37.0049	45.459	1046-900 calBCE (2810¬±25 BP, PSUAMS-2150)	LazaridisAlpaslanRoodenbergScience2022
I4355	Iran	Hasanlu (West Azerbaijan, Naghadeh)	Iran	37.0049	45.459	1011-860 calBCE (2795¬±20 BP, PSUAMS-2772)	LazaridisAlpaslanRoodenbergScience2022
I4357	Iran	Hasanlu (West Azerbaijan, Naghadeh)	Iran	37.0049	45.459	925-826 calBCE (2740¬±20 BP, PSUAMS-2959)	LazaridisAlpaslanRoodenbergScience2022
I6429	Iran	Hasanlu	Iran	37.005	45.459	1011-904 calBCE (2805±20 BP, PSUAMS-2618)	LazaridisAlpaslanRoodenbergScience2022
I6430	Iran	Hasanlu	Iran	37.005	45.459	1200-600 BCE	LazaridisAlpaslanRoodenbergScience2022
I1290	IRN_Ganj_Dareh_N	Ganj Dareh	Iran	34.45	48.116	8170-7606 calBCE (8780±50 BP, Poz-81100)	LazaridisNature2016
I1944	IRN_Ganj_Dareh_N	Ganj Dareh	Iran	34.45	48.116	8000-7700 BCE	NarasimhanPattersonScience2019 (supplement of Lazaridis Nature 2016)
I1945	IRN_Ganj_Dareh_N	Ganj Dareh	Iran	34.45	48.116	8000-7700 BCE	NarasimhanPattersonScience2019 (supplement of Lazaridis Nature 2016)
I1947	IRN_Ganj_Dareh_N	Ganj Dareh	Iran	34.45	48.116	8211-7827 calBCE (8860±30 BP, Beta-432800)	NarasimhanPattersonScience2019
I1949	IRN_Ganj_Dareh_N	Ganj Dareh	Iran	34.45	48.116	8242-7954 calBCE (8915±40 BP, PSUAMS-2261)	NarasimhanPattersonScience2019 (supplement of Lazaridis Nature 2016)
I1951	IRN_Ganj_Dareh_N	Ganj Dareh	Iran	34.45	48.116	8198-7613 calBCE (8800±50 BP, Poz-81109)	NarasimhanPattersonScience2019 (supplement of Lazaridis Nature 2016)
I1954	IRN_Ganj_Dareh_N	Ganj Dareh	Iran	34.45	48.116	8295-7976 calBCE (9000±40 BP, Beta-436170)	NarasimhanPattersonScience2019
I7527	IRN_Ganj_Dareh_N	Ganj Dareh	Iran	34.45	48.116	8200-7700 BCE	NarasimhanPattersonScience2019
I1069	ISR_Natufian_EpiP	Raqefet Cave	Israel	32.65	35.067	12000-9500 BCE	LazaridisNature2016
I1072_d	ISR_Natufian_EpiP	Raqefet Cave	Israel	32.65	35.067	12000-9500 BCE	LazaridisNature2016
I1690	ISR_Natufian_EpiP	Raqefet Cave	Israel	32.65	35.067	12000-9500 BCE	LazaridisNature2016
ORD006.SG	Italy_Apulia	Apulia, Ordona, Herdonia	Italy	15.633	41.3167	770-426 calBCE (2476±29BP, UBA-45174)	AneliPaganiMolBioEvol2022
ORD009.SG	Italy_Apulia	Apulia, Ordona, Herdonia	Italy	15.633	41.3167	750-406 calBCE (2433±27BP, UBA-45175)	AneliPaganiMolBioEvol2022
ORD011.SG	Italy_Apulia	Apulia, Ordona, Herdonia	Italy	15.633	41.3167	800 BCE-1200 CE	AneliPaganiMolBioEvol2022
ORD014.SG	Italy_Apulia	Apulia, Ordona, Herdonia	Italy	15.633	41.3167	750-408 calBCE (2438±25BP, UBA-45177)	AneliPaganiMolBioEvol2022
ORD019.SG	Italy_Apulia	Apulia, Ordona, Herdonia	Italy	15.633	41.3167	800 BCE-1200 CE	AneliPaganiMolBioEvol2022
SAL003.SG	Italy_Apulia	Apulia, Salapia	Italy	16.0256	41.3814	402-228 calBCE (2287±24BP, UBA-45179)	AneliPaganiMolBioEvol2022
SGR002.SG	Italy_Apulia	Apulia, SanGiovanniRotondo	Italy	15.7333	41.7	751-415 calBCE (2451±22BP, UBA-45182)	AneliPaganiMolBioEvol2022
SGR003.SG	Italy_Apulia	Apulia, SanGiovanniRotondo	Italy	15.7333	41.7	368-177 calBCE (2205±26BP, UBA-45183)	AneliPaganiMolBioEvol2022
CAM001	Italy_IA	Tuscany, Siena, Campiglia dei Foci	Italy	43.4134	11.0743	775-544 calBCE (2505±22 BP, MAMS-36110)	PosthScienceAdvances2021
CAM003	Italy_IA	Tuscany, Siena, Campiglia dei Foci	Italy	43.4134	11.0743	773-542 calBCE (2497±23 BP, MAMS-36112)	PosthScienceAdvances2021
CSN001	Italy_IA	Tuscany, Grosseto, Casenovole	Italy	43.0333	11.3329	600-200 BCE	PosthScienceAdvances2021
CSN003	Italy_IA	Tuscany, Grosseto, Casenovole	Italy	43.0333	11.3329	384-201 calBCE (2227±26 BP, MAMS-40620)	PosthScienceAdvances2021
CSN004	Italy_IA	Tuscany, Grosseto, Casenovole	Italy	43.0333	11.3329	600-200 BCE	PosthScienceAdvances2021
CSN005	Italy_IA	Tuscany, Grosseto, Casenovole	Italy	43.0333	11.3329	600-200 BCE	PosthScienceAdvances2021
CSN006	Italy_IA	Tuscany, Grosseto, Casenovole	Italy	43.0333	11.3329	539-391 calBCE (2369±27 BP, MAMS-40621)	PosthScienceAdvances2021
CSN007	Italy_IA	Tuscany, Grosseto, Casenovole	Italy	43.0333	11.3329	600-200 BCE	PosthScienceAdvances2021
CSN008	Italy_IA	Tuscany, Grosseto, Casenovole	Italy	43.0333	11.3329	600-200 BCE	PosthScienceAdvances2021
CSN009	Italy_IA	Tuscany, Grosseto, Casenovole	Italy	43.0333	11.3329	450-250 BCE	PosthScienceAdvances2021
CSN010	Italy_IA	Tuscany, Grosseto, Casenovole	Italy	43.0333	11.3329	400-180 BCE	PosthScienceAdvances2021
CSN013	Italy_IA	Tuscany, Grosseto, Casenovole	Italy	43.0333	11.3329	600-200 BCE	PosthScienceAdvances2021
ETR005	Italy_IA	Tuscany, Siena, Chiusi	Italy	43.017	11.9484	805-773 calBCE (2590±20 BP, MAMS-42827)	PosthScienceAdvances2021
MAG001	Italy_IA	Tuscany, Grosseto, Magliano in Toscana	Italy	42.5684	11.3296	788-549 calBCE (2528±22 BP, MAMS-36113)	PosthScienceAdvances2021
MAS004	Italy_IA	Tuscany, Grosseto, Marsiliana d'Albegna	Italy	42.5385	11.3336	805-567 calBCE (2562±29 BP, MAMS-40633)	PosthScienceAdvances2021
PRZ001	Italy_IA	Tuscany, Siena, Poggio Renzo	Italy	43.0297	11.9513	791-544 calBCE (2524±29 BP, MAMS-40635)	PosthScienceAdvances2021
PRZ002	Italy_IA	Tuscany, Siena, Poggio Renzo	Italy	43.0297	11.9513	772-477 calBCE (2479±29 BP, MAMS-40636)	PosthScienceAdvances2021
R1015.SG	Italy_IA	Veio Grotta Gramiccia	Italy	42.0168	12.1004	900-800 BCE	AntonioGaoMootsScience2019
R1016.SG	Italy_IA	Castel di Decima	Italy	41.7516	12.4286	900-700 BCE	AntonioGaoMootsScience2019
R1021.SG	Italy_IA	Boville Ernica	Italy	41.6433	12.9127	700-600 BCE	AntonioGaoMootsScience2019
R435.SG	Italy_IA	Palestrina Colombella	Italy	41.7952	12.779	600-200 BCE	AntonioGaoMootsScience2019
R473.SG	Italy_IA	Civitavecchia	Italy	42.0889	11.7656	700-600 BCE	AntonioGaoMootsScience2019
R474.SG	Italy_IA	Civitavecchia	Italy	42.0889	11.7656	700-600 BCE	AntonioGaoMootsScience2019
R851.SG	Italy_IA	Ardea	Italy	41.6027	12.5086	800-500 BCE	AntonioGaoMootsScience2019
SAL007.SG	Italy_IA	Apulia, Salapia	Italy	16.0256	41.3814	1300-200 BCE	AneliPaganiMolBioEvol2022
TAQ004	Italy_IA	Lazio, Viterbo, Tarquinia	Italy	42.25	11.7679	400-1 BCE	PosthScienceAdvances2021
TAQ006	Italy_IA	Lazio, Viterbo, Tarquinia	Italy	42.25	11.7679	400-1 BCE	PosthScienceAdvances2021
TAQ008	Italy_IA	Lazio, Viterbo, Tarquinia	Italy	42.25	11.7679	400-1 BCE	PosthScienceAdvances2021
TAQ010	Italy_IA	Lazio, Viterbo, Tarquinia	Italy	42.25	11.7679	400-1 BCE	PosthScienceAdvances2021
TAQ012	Italy_IA	Lazio, Viterbo, Tarquinia	Italy	42.25	11.7679	400-1 BCE	PosthScienceAdvances2021
TAQ013	Italy_IA	Lazio, Viterbo, Tarquinia	Italy	42.25	11.7679	400-1 BCE	PosthScienceAdvances2021
TAQ016	Italy_IA	Lazio, Viterbo, Tarquinia	Italy	42.25	11.7679	400-1 BCE	PosthScienceAdvances2021
TAQ019	Italy_IA	Lazio, Viterbo, Tarquinia	Italy	42.25	11.7679	358-56 calBCE (2160±34 BP, MAMS-40630)	PosthScienceAdvances2021
TAQ024	Italy_IA	Lazio, Viterbo, Tarquinia	Italy	42.25	11.7679	354-57 calBCE (2155±28 BP, MAMS-40632)	PosthScienceAdvances2021
VET002	Italy_IA	Tuscany, Grosseto, Vetulonia	Italy	42.9207	10.9714	786-549 calBCE (2525±21 BP, MAMS-36118)	PosthScienceAdvances2021
VET003_4	Italy_IA	Tuscany, Grosseto, Vetulonia	Italy	42.9207	10.9714	804-591 calBCE (2564±22 BP, MAMS-36119)	PosthScienceAdvances2021
VET007	Italy_IA	Tuscany, Grosseto, Vetulonia	Italy	42.9207	10.9714	806-595 calBCE (2576±24 BP, MAMS-49334)	PosthScienceAdvances2021
VET010	Italy_IA	Tuscany, Grosseto, Vetulonia	Italy	42.9207	10.9714	780-545 calBCE (2515±23 BP, MAMS-49335)	PosthScienceAdvances2021
VEU001	Italy_IA	Tuscany, Grosseto, Vetulonia	Italy	42.8596	10.9689	786-549 calBCE (2526±21 BP, MAMS-36121)	PosthScienceAdvances2021
VOL001	Italy_IA	Tuscany, Pisa, Volterra	Italy	43.4158	10.8505	195-50 calBCE (2111±21 BP, MAMS-36122)	PosthScienceAdvances2021
SFI-11.SG	Lebanon	Beirut	Lebanon	33.8965	35.5117	151 calBCE - 62 calCE (2040¬±30 BP, UBA-41183)	HaberAJHG2020
SFI-12.SG	Lebanon	Beirut	Lebanon	33.8965	35.5117	347-53 calBCE (2137¬±25 BP, UBA-41184)	HaberAJHG2020
SFI-15.SG	Lebanon	Beirut	Lebanon	33.8965	35.5117	170 calBCE - 17 calCE (2067¬±33 BP, UBA-40967)	HaberAJHG2020
SFI-20.SG	Lebanon	Beirut	Lebanon	33.8965	35.5117	175 calBCE - 8 calCE (2080¬±30 BP, UBA-40969)	HaberAJHG2020
SFI-24.SG	Lebanon	Beirut	Lebanon	33.8965	35.5114	52 calBCE - 107 calCE (2010¬±26 BP, UBA-41185)	HaberAJHG2020
SFI-33.SG	Lebanon	Beirut	Lebanon	33.8965	35.5114	31-235 calCE (1896¬±37 BP, UBA-41186)	HaberAJHG2020
SFI-34.SG	Lebanon	Beirut	Lebanon	33.8964	35.5083	540-330 BCE	HaberAJHG2020
SFI-35.SG	Lebanon	Beirut	Lebanon	33.8964	35.5083	540-330 BCE	HaberAJHG2020
SFI-36.SG	Lebanon	Beirut	Lebanon	33.8964	35.5083	540-330 BCE	HaberAJHG2020
SFI-39.SG	Lebanon	Beirut	Lebanon	33.8964	35.5083	540-330 BCE	HaberAJHG2020
SFI-45.SG	Lebanon	Beirut	Lebanon	33.8964	35.5083	540-330 BCE	HaberAJHG2020
SFI-47.SG	Lebanon	Beirut	Lebanon	33.8964	35.5083	540-330 BCE	HaberAJHG2020
SFI-5.SG	Lebanon	Beirut	Lebanon	33.8965	35.5117	354-56 calBCE (2152¬±29 BP, UBA-40973)	HaberAJHG2020
SFI-50.SG	Lebanon	Beirut	Lebanon	33.8964	35.5083	540-330 BCE	HaberAJHG2020
SFI-55.SG	Lebanon	Beirut	Lebanon	33.8967	35.5094	1000-539 BCE	HaberAJHG2020
SFI-56.SG	Lebanon	Beirut	Lebanon	33.8967	35.5094	1000-539 BCE	HaberAJHG2020
I0867	Levant_PPN	Motza	Israel	31.79	35.168	7300-6200 BCE	LazaridisNature2016
I1414	Levant_PPN	'Ain Ghazal	Jordan	31.988	35.976	8300-7900 BCE	LazaridisNature2016
I1415	Levant_PPN	'Ain Ghazal	Jordan	31.988	35.976	8176-7608 calBCE (8790±50 BP, Poz-81101)	LazaridisNature2016
I1679	Levant_PPN	'Ain Ghazal	Jordan	31.988	35.976	6900-6800 BCE	LazaridisNature2016
I1699	Levant_PPN	'Ain Ghazal	Jordan	31.988	35.976	6800-6700 BCE	LazaridisNature2016
I1700	Levant_PPN	'Ain Ghazal	Jordan	31.988	35.976	8300-7900 BCE	LazaridisNature2016
I1701	Levant_PPN	'Ain Ghazal	Jordan	31.988	35.976	7752-7543 calBCE (8620±50 BP, Poz-81094)	LazaridisNature2016
I1707	Levant_PPN	'Ain Ghazal	Jordan	31.988	35.976	7732-7537 calBCE (8590±50 BP, Poz-81097)	LazaridisNature2016
I1710	Levant_PPN	'Ain Ghazal	Jordan	31.988	35.976	7741-7522 calBCE (8580±60 BP, Poz-81098)	LazaridisNature2016
TAF009	MAR_Taforalt_EpiP	Taforalt Cave (Oriental, Cercle d'Aklim, Tafoughalt, Lotissement Riyad Al Istiyaf)	Morocco	34.8078	-2.41089	12849-12097 calBCE (12255¬±50 BP, OxA-23779)	vandeLoosdrechtScience2018
TAF010	MAR_Taforalt_EpiP	Taforalt Cave (Oriental, Cercle d'Aklim, Tafoughalt, Lotissement Riyad Al Istiyaf)	Morocco	34.8078	-2.41089	13137-12252 calBCE (12470¬±100 BP, OxA-16663)	vandeLoosdrechtScience2018
TAF011	MAR_Taforalt_EpiP	Taforalt Cave (Oriental, Cercle d'Aklim, Tafoughalt, Lotissement Riyad Al Istiyaf)	Morocco	34.8078	-2.41089	12900-12100 BCE	vandeLoosdrechtScience2018
TAF013	MAR_Taforalt_EpiP	Taforalt Cave (Oriental, Cercle d'Aklim, Tafoughalt, Lotissement Riyad Al Istiyaf)	Morocco	34.8078	-2.41089	13200-11900 BCE	vandeLoosdrechtScience2018
TAF014	MAR_Taforalt_EpiP	Taforalt Cave (Oriental, Cercle d'Aklim, Tafoughalt, Lotissement Riyad Al Istiyaf)	Morocco	34.8078	-2.41089	13200-11900 BCE	vandeLoosdrechtScience2018
TAF015	MAR_Taforalt_EpiP	Taforalt Cave (Oriental, Cercle d'Aklim, Tafoughalt, Lotissement Riyad Al Istiyaf)	Morocco	34.8078	-2.41089	13200-11900 BCE	vandeLoosdrechtScience2018
I15940	NorthAfrica	Sardinia, Anghelu Ruju	Italy	40.6267	8.32306	2397-2146 calBCE (3815±25 BP, PSUAMS-6697)	FernandesNatureEcologyEvolution2020
I4246	NorthAfrica	Madrid, San Fernando de Henares, Camino de las Yeseras	Spain	40.439	-3.501	2401-2146 calBCE (3819±25 BP) [R_combine: (3910±30 BP, PSUAMS-2119); (3650±40 BP, Beta-184837)]	OlaldeScience2019
I10377	NorthMacedonia	Bucinci-Skopje	North Macedonia	42.03	21.64	700-500 BCE	LazaridisAlpaslanRoodenbergScience2022
I10379	NorthMacedonia	Bucinci-Skopje	North Macedonia	42.03	21.64	768-540 calBCE (2485±20 BP, PSUAMS-6973)	LazaridisAlpaslanRoodenbergScience2022
I10381	NorthMacedonia	Govrlevo-Skopje	North Macedonia	41.93	21.34	765-489 calBCE (2475±20 BP, PSUAMS-6974)	LazaridisAlpaslanRoodenbergScience2022
I10382	NorthMacedonia	Govrlevo-Skopje	North Macedonia	41.93	21.34	700-500 BCE	LazaridisAlpaslanRoodenbergScience2022
I10383	NorthMacedonia	Lisicin Dol-Marvinci, Valandovo	North Macedonia	41.28	22.49	787-545 calBCE (2520±25 BP, PSUAMS-6975)	LazaridisAlpaslanRoodenbergScience2022
I10384	NorthMacedonia	Plaosnik-Ohrid	North Macedonia	41.11	20.79	700-500 BCE	LazaridisAlpaslanRoodenbergScience2022
I10385	NorthMacedonia	Plaosnik-Ohrid	North Macedonia	41.11	20.79	768-540 calBCE (2485±20 BP, PSUAMS-6976)	LazaridisAlpaslanRoodenbergScience2022
I10387	NorthMacedonia	Plaosnik-Ohrid	North Macedonia	41.11	20.79	700-500 BCE	LazaridisAlpaslanRoodenbergScience2022
I10388	NorthMacedonia	Plaosnik-Ohrid	North Macedonia	41.11	20.79	795-567 calBCE (2545±20 BP, PSUAMS-6977)	LazaridisAlpaslanRoodenbergScience2022
I10389	NorthMacedonia	Plaosnik-Ohrid	North Macedonia	41.11	20.79	700-500 BCE	LazaridisAlpaslanRoodenbergScience2022
I10390	NorthMacedonia	Marvinci-Valandovo (southwest necropolis)	North Macedonia	41.28	22.49	410-378 calBCE (2325±20 BP, PSUAMS-6978)	LazaridisAlpaslanRoodenbergScience2022
I10391	NorthMacedonia	Marvinci-Valandovo (southwest necropolis)	North Macedonia	41.28	22.49	500-100 BCE	LazaridisAlpaslanRoodenbergScience2022
I7233	NorthMacedonia	Vodovratski Pat, V. Vodovrati-Gradsko	North Macedonia	41.58	21.87	900-809 calBCE (2700±20 BP, PSUAMS-4238)	LazaridisAlpaslanRoodenbergScience2022
I8112	NorthMacedonia	Lisicin Dol, Marvinci, Valandovo	North Macedonia	41.28	22.49	783-549 calBCE (2525±20 BP, PSUAMS-6194)	LazaridisAlpaslanRoodenbergScience2022
I0589	OldAfrica	Zanzibar, Kuumbi Cave	Tanzania	-6.4	39.5	586-652 calCE (1479±23 BP, OxA-31427)	SkoglundCell2017
I1048	OldAfrica	Zanzibar, Pemba Island, Mapangani Cave	Tanzania	-4.9	39.6	539-643 calCE (1520±30 BP, Beta-434912)	SkoglundCell2017
I10871	OldAfrica	Shum Laka	Cameroon	5.8586	10.0778	6058-5889 calBCE (7090±35 BP, PSUAMS-6308)	LipsonSawchukNature2022 (higher coverage of individual first published in LipsonNature2020)
I10872	OldAfrica	Shum Laka	Cameroon	5.8586	10.0778	5980-5771 calBCE (6985±30 BP, PSUAMS-6307)	LipsonSawchukNature2022 (higher coverage of individual first published in LipsonNature2020)
I10873	OldAfrica	Shum Laka	Cameroon	5.8586	10.0778	1217-1055 calBCE (2940±20 BP, PSUAMS-6309)	LipsonSawchukNature2022 (higher coverage of individual first published in LipsonNature2020)
I10874	OldAfrica	Shum Laka	Cameroon	5.8586	10.0778	1277-1059 calBCE (2970±25 BP, PSUAMS-6310)	LipsonSawchukNature2022 (higher coverage of individual first published in LipsonNature2020)
LUK001	OldAfrica	Lukenya Hill, GvJm 202	Kenya	-1.46506	37.0667	1619-1464 calBCE (3320±17) [R_combine: (3340±23 BP, OxA-37356); (3296±25 BP, OxA-37357)]	WangSciAdv2020
NYA002	OldAfrica	Nyanrindi Rockshelter	Kenya	0.3261	34.2711	1609-1447 calBCE (3253±23 BP, OxA-37364)	WangSciAdv2020
NYA003	OldAfrica	Nyanrindi Rockshelter	Kenya	0.3261	34.2711	1650-1400 BCE	WangSciAdv2020
AfontovaGora3_d	RUS_AfontovaGora3	Afontova-Gora (Krasnoyarsk Krai, Krasnoyarsk municipality)	Russia	56.016	92.866	16257-15905 calBCE (14710¬±60 BP, MAMS-27186)	FuNature2016
I10364	Sardinia_LBA	Sardinia, Alghero	Italy	40.55	8.31	1150-800 BCE	FernandesNatureEcologyEvolution2020
I10502	Sardinia_LBA	Sardinia, Anulù Seui	Italy	39.8509	9.37724	1369-1117 calBCE (2980±25 BP, PSUAMS-6688)	FernandesNatureEcologyEvolution2020
I10552	Sardinia_LBA	Sardinia, Perdasdefogu	Italy	39.6833	9.43333	1386-1212 calBCE (3025±20 BP, PSUAMS-4875)	FernandesNatureEcologyEvolution2020
I10553	Sardinia_LBA	Sardinia, Perdasdefogu	Italy	39.6833	9.43333	1255-1055 calBCE (2950±20 BP, PSUAMS-4876)	FernandesNatureEcologyEvolution2020
I10554	Sardinia_LBA	Sardinia, Perdasdefogu	Italy	39.6833	9.43333	1261-1059 calBCE (2960±20 BP, PSUAMS-4877)	FernandesNatureEcologyEvolution2020
I3642	Sardinia_LBA	Sardinia, Alghero	Italy	40.5467	8.32156	1121-936 calBCE (2870±20 BP, PSUAMS-2387)	FernandesNatureEcologyEvolution2020
I3741	Sardinia_LBA	Sardinia, Persasdefogu	Italy	39.6833	9.43333	1221-1021 calBCE (2935±25 BP, PSUAMS-2118)	FernandesNatureEcologyEvolution2020
ORC001	Sardinia_LBA	Sardinia, Perdasdefogu, NUO, S’Orcu ‘e Tueri	Italy	39.6672	9.42611	1368-1123 calBCE (2987±23 BP, MAMS-38280)	MarcusNatureCommunications2020
ORC003	Sardinia_LBA	Sardinia, Perdasdefogu, NUO, S’Orcu ‘e Tueri	Italy	39.6672	9.42611	1374-1126 calBCE (2996±24 BP, MAMS-38282)	MarcusNatureCommunications2020
ORC004	Sardinia_LBA	Sardinia, Perdasdefogu, NUO, S’Orcu ‘e Tueri	Italy	39.6672	9.42611	1386-1135 calBCE (3020±23 BP, MAMS-38283)	MarcusNatureCommunications2020
ORC005	Sardinia_LBA	Sardinia, Perdasdefogu, NUO, S’Orcu ‘e Tueri	Italy	39.6672	9.42611	1261-1124 calBCE (2974±17 BP, MAMS-38284)	MarcusNatureCommunications2020
ORC006	Sardinia_LBA	Sardinia, Perdasdefogu, NUO, S’Orcu ‘e Tueri	Italy	39.6672	9.42611	1263-1057 calBCE (2961±23 BP, MAMS-38285)	MarcusNatureCommunications2020
ORC007	Sardinia_LBA	Sardinia, Perdasdefogu, NUO, S’Orcu ‘e Tueri	Italy	39.6672	9.42611	1371-1125 calBCE (2992±23 BP, MAMS-38286)	MarcusNatureCommunications2020
ORC008	Sardinia_LBA	Sardinia, Perdasdefogu, NUO, S’Orcu ‘e Tueri	Italy	39.6672	9.42611	1198-991 calBCE (2890±24 BP, MAMS-38287)	MarcusNatureCommunications2020
ORC009	Sardinia_LBA	Sardinia, Perdasdefogu, NUO, S’Orcu ‘e Tueri	Italy	39.6672	9.42611	1211-1016 calBCE (2917±24 BP, MAMS-38288)	MarcusNatureCommunications2020
SUA003	Sardinia_LBA	Sardinia, Seulo, CA, Riparo sotto roccia Su Asedazzu	Italy	39.87	9.2356	1260-1054 calBCE (2953±27 BP, MAMS-28656)	MarcusNatureCommunications2020
SUA006	Sardinia_LBA	Sardinia, Seulo, CA, Riparo sotto roccia Su Asedazzu	Italy	39.87	9.2356	1265-1112 calBCE (2965±21 BP, MAMS-39539)	MarcusNatureCommunications2020
VIL006	Sardinia_Punic	Sardinia, Villamar, VS, Villamar	Italy	39.618	8.95812	788-551 calBCE (2530±20 BP)	MarcusNatureCommunications2020
VIL007	Sardinia_Punic	Sardinia, Villamar, VS, Villamar	Italy	39.618	8.95812	537-403 calBCE (2400±15 BP)	MarcusNatureCommunications2020
VIL009	Sardinia_Punic	Sardinia, Villamar, VS, Villamar	Italy	39.618	8.95812	700-200 BCE	MarcusNatureCommunications2020
VIL010	Sardinia_Punic	Sardinia, Villamar, VS, Villamar	Italy	39.618	8.95812	805-778 calBCE (2600±15 BP)	MarcusNatureCommunications2020
VIL011	Sardinia_Punic	Sardinia, Villamar, VS, Villamar	Italy	39.618	8.95812	818-792 calBCE (2640±15 BP)	MarcusNatureCommunications2020
I13376	Sicily_IA	Sicily, Polizzello	Italy	37.6084	13.8348	850-550 BCE	ReitsemaMittnikKylePNAS2022
I13377	Sicily_IA	Sicily, Polizzello	Italy	37.6084	13.8348	850-550 BCE	ReitsemaMittnikKylePNAS2022
I13378	Sicily_IA	Sicily, Polizzello	Italy	37.6084	13.8348	850-550 BCE	ReitsemaMittnikKylePNAS2022
I13379	Sicily_IA	Sicily, Polizzello	Italy	37.6084	13.8348	850-550 BCE	ReitsemaMittnikKylePNAS2022
I13380	Sicily_IA	Sicily, Polizzello	Italy	37.6084	13.8348	850-550 BCE	ReitsemaMittnikKylePNAS2022
I13381	Sicily_IA	Sicily, Polizzello	Italy	37.6084	13.8348	850-550 BCE	ReitsemaMittnikKylePNAS2022
I13382	Sicily_IA	Sicily, Polizzello	Italy	37.6084	13.8348	850-550 BCE	ReitsemaMittnikKylePNAS2022
I13383	Sicily_IA	Sicily, Polizzello	Italy	37.6084	13.8348	810-765 calBCE (2590±25 BP, PSUAMS-11943)	ReitsemaMittnikKylePNAS2022
I13384	Sicily_IA	Sicily, Polizzello	Italy	37.6084	13.8348	850-550 BCE	ReitsemaMittnikKylePNAS2022
I13385	Sicily_IA	Sicily, Polizzello	Italy	37.6084	13.8348	771-541 calBCE (2490±20 BP, PSUAMS-11944)	ReitsemaMittnikKylePNAS2022
I13386	Sicily_IA	Sicily, Polizzello	Italy	37.6084	13.8348	850-550 BCE	ReitsemaMittnikKylePNAS2022
I13387	Sicily_IA	Sicily, Polizzello	Italy	37.6084	13.8348	850-550 BCE	ReitsemaMittnikKylePNAS2022
I13389	Sicily_IA	Sicily, Polizzello	Italy	37.6084	13.8348	850-550 BCE	ReitsemaMittnikKylePNAS2022
I13390	Sicily_IA	Sicily, Polizzello	Italy	37.6084	13.8348	850-550 BCE	ReitsemaMittnikKylePNAS2022
I13391	Sicily_IA	Sicily, Polizzello	Italy	37.6084	13.8348	850-550 BCE	ReitsemaMittnikKylePNAS2022
I13392	Sicily_IA	Sicily, Polizzello	Italy	37.6084	13.8348	850-550 BCE	ReitsemaMittnikKylePNAS2022
I13393	Sicily_IA	Sicily, Polizzello	Italy	37.6084	13.8348	850-550 BCE	ReitsemaMittnikKylePNAS2022
I13394	Sicily_IA	Sicily, Polizzello	Italy	37.6084	13.8348	804-570 calBCE (2560±25 BP, PSUAMS-11945)	ReitsemaMittnikKylePNAS2022
I13395	Sicily_IA	Sicily, Polizzello	Italy	37.6084	13.8348	850-550 BCE	ReitsemaMittnikKylePNAS2022
I22937	Slovenia	Grofove njive	Slovenia	45.9142	15.4691	729-402 calBCE (2410±25 BP, KIA-37317)	PattersonNature2022
I22938	Slovenia	Zagorje ob Savi	Slovenia	46.1371	14.9924	600-350 BCE	PattersonNature2022
I22940	Slovenia	Zagorje ob Savi	Slovenia	46.1371	14.9924	600-350 BCE	PattersonNature2022
I23974	Slovenia	Obrežje	Slovenia	45.8479	15.6904	1000-300 BCE	PattersonNature2022
I23978	Slovenia	Zagorje ob Savi	Slovenia	46.1371	14.9924	742-400 calBCE (2412±29 BP, SUERC-69421)	PattersonNature2022
I5689	Slovenia	Grofove njive	Slovenia	45.9142	15.4691	750-415 calBCE (2450±20 BP, KIA-37316)	PattersonNature2022
I5690	Slovenia	Grofove njive	Slovenia	45.9142	15.4691	763-425 calBCE (2470±25 BP, KIA-37315)	PattersonNature2022
I5691	Slovenia	Novo mesto, Kapiteljska njive	Slovenia	45.8121	15.1589	787-544 calBCE (2518±28 BP, SUERC-69417)	PattersonNature2022
I5692	Slovenia	Ljubljana, Kongresni trg	Slovenia	46.0502	14.5037	795-592 calBCE (2550±15 BP, PSUAMS-3055)	PattersonNature2022
I5693	Slovenia	Ljubljana, Kongresni trg	Slovenia	46.0502	14.5037	796-570 calBCE (2550±20 BP, PSUAMS-3092)	PattersonNature2022
I5697	Slovenia	Obrežje	Slovenia	45.8479	15.6904	901-805 calBCE (2693±29 BP, SUERC-69436)	PattersonNature2022
I5698	Slovenia	Zagorje ob Savi	Slovenia	46.1371	14.9924	776-539 calBCE (2499±28 BP, SUERC-69422)	PattersonNature2022
I12171	Spain	Andalusia, Sevilla, Alcalá del Río, La Angorrilla	Spain	37.5183	-5.97833	779-549 calBCE (2520±20 BP, PSUAMS-9549)	PattersonNature2022 (higher coverage of previously published individual in OlaldeScience2019)
I12410	Spain	Catalonia, Barcelona, Pacs del Penedès, Mas d'en Boixos-1	Spain	41.3616	1.6694	537-381 calBCE (2350±30 BP, Beta-495153)	OlaldeScience2019
I12561	Spain	Sevilla, Alcalá del Río, La Angorrilla	Spain	37.5183	-5.97833	700-500 BCE	OlaldeScience2019
I12640	Spain	Barcelona, Can Roqueta-Can Revella	Spain	41.5373	2.1329	700-500 BCE	OlaldeScience2019
I12641	Spain	Barcelona, Can Roqueta-Can Revella	Spain	41.5373	2.1329	786-541 calBCE (2510±30 BP, Beta-449093)	OlaldeScience2019
I12877	Spain	Barcelona, Pacs del Penedès, Mas d'en Boixos-1	Spain	41.3616	1.6694	550-350 BCE	OlaldeScience2019
I12878	Spain	Barcelona, Pacs del Penedès, Mas d'en Boixos-1	Spain	41.3616	1.6694	516-364 calBCE (2340±30 BP, Beta-495155)	OlaldeScience2019
I12879	Spain	Barcelona, Castellví de la Marca, Hort d'en Grimau	Spain	41.3324	1.5943	725-394 calBCE (2390±30 BP, Beta-495156)	OlaldeScience2019
I19722	Spain	Girona, Pontós, Mas Castellar	Spain	42.1992	2.9023	413-382 calBCE (2335±20 BP, PSUAMS-9542)	PattersonNature2022
I19987	Spain	Palencia, Monte Bernorio	Spain	42.7939	-4.19278	152 calBCE - 4 calCE (2068±15 BP) [R_combine: (2060±20 BP, PSUAMS-9543), (2075±20 BP, PSUAMS-9544)]	PattersonNature2022
I19989	Spain	Palencia, Monte Bernorio	Spain	42.7939	-4.19278	200-1 BCE	PattersonNature2022
I19990	Spain	Palencia, Monte Bernorio	Spain	42.7939	-4.19278	160 calBCE - 1 calCE (2075±20 BP, PSUAMS-9544)	PattersonNature2022
I19991	Spain	Palencia, Monte Bernorio	Spain	42.7939	-4.19278	200-1 BCE	PattersonNature2022
I3320	Spain	Valencian Community, Castelló/Castellón, Vilafamés, Els Estrets de la Rata	Spain	40.138	-0.07	300-100 BCE	PattersonNature2022 (higher coverage of previously published individual in OlaldeScience2019)
I3321_d	Spain	Valencian Community, Castelló/Castellón, Vilafamés, Els Estrets de la Rata	Spain	40.138	-0.07	300-100 BCE	PattersonNature2022 (alternative version of previously published individual in OlaldeScience2019)
I3322	Spain	Valencian Community, Castelló/Castellón, Vinaròs, Puig de la Misericordia	Spain	40.5067	0.4314	600-500 BCE	OlaldeScience2019
I3323	Spain	Girona, Ullastret, Puig de Sant Andreu	Spain	42.0066	3.07867	373-199 calBCE (2215±20 BP, PSUAMS-2158)	OlaldeScience2019
I3324	Spain	Girona, Ullastret, Puig de Sant Andreu	Spain	42.0066	3.07867	359-172 calBCE (2190±20 BP, PSUAMS-2159)	OlaldeScience2019
I3327	Spain	Girona, Ullastret, Puig de Sant Andreu	Spain	42.0066	3.07867	250-200 BCE	OlaldeScience2019
I3758	Spain	Basque Country, Araba/Álava, Laguardia, La Hoya	Spain	42.565	-2.58635	373-199 calBCE (2215±20 BP, PSUAMS-3466)	OlaldeScience2019
I3759	Spain	Basque Country, Araba/Álava, Laguardia, La Hoya	Spain	42.565	-2.58635	361-173 calBCE (2195±25 BP, PSUAMS-2078)	OlaldeScience2019
I4556	Spain	Catalonia, Barcelona, Avinyonet del Penedés, Font de la Canya	Spain	41.3709	1.77419	700-500 BCE	OlaldeScience2019
I8202	Spain	Girona, Empuries, necropolis Centre de Visitants	Spain	42.1333	3.1083	100-300 CE	OlaldeScience2019
I8203	Spain	Girona, Empuries, necropolis Centre de Visitants	Spain	42.1333	3.1083	300-100 BCE	OlaldeScience2019
I8209	Spain	Girona, Empuries, necropolis Centre de Visitants	Spain	42.1333	3.1083	752-417 calBCE (2455±20 BP, PSUAMS-8221)	OlaldeScience2019
I8210	Spain	Girona, Empuries, necropolis Centre de Visitants	Spain	42.1333	3.1083	500-350 BCE	OlaldeScience2019
I8211	Spain	Girona, Empuries, necropolis Centre de Visitants	Spain	42.1333	3.1083	500-450 BCE	OlaldeScience2019
I8212	Spain	Girona, Empuries, necropolis Centre de Visitants	Spain	42.1333	3.1083	500-350 BCE	OlaldeScience2019
I8214	Spain	Girona, Empuries, necropolis Centre de Visitants	Spain	42.1333	3.1083	500-350 BCE	OlaldeScience2019
I8339	Spain	Girona, Empuries, necropolis Centre de Visitants	Spain	42.1333	3.1083	125-220 calCE (1870±15 BP, PSUAMS-8175)	OlaldeScience2019
I8340	Spain	Girona, Empuries, necropolis Centre de Visitants	Spain	42.1333	3.1083	500-350 BCE	OlaldeScience2019
I8341	Spain	Girona, Empuries, necropolis Centre de Visitants	Spain	42.1333	3.1083	500-350 BCE	OlaldeScience2019
I8344	Spain	Girona, Empuries, necropolis Centre de Visitants	Spain	42.1333	3.1083	500-400 BCE	OlaldeScience2019
I8474	Spain	Girona, Empuries, necropolis Centre de Visitants	Spain	42.1333	3.1083	100-200 CE	OlaldeScience2019
I0126	Steppe_EMBA	Samara Oblast, Volga River Valley, Kutuluk River, Kutuluk III	Russia	53.31	51.15	2867-2475 calBCE (4081±54 BP, AA-53803)	MathiesonNature2015
I0231	Steppe_EMBA	Samara Oblast, Volga River Valley, Southern Steppe, Ekaterinovka	Russia	53.0856	49.4659	2911-2881 calBCE (4270±17 BP) [R_combine: (4260±30 BP, Beta-392487); (4275±20 BP, PSUAMS-4279)]	PattersonNature2022 (higher coverage of individual first published in HaakLazaridis, then higher coverage in MathiesonNature2015, then higher coverage in NarasimhanPattersonScience2019)
I0357	Steppe_EMBA	Samara Oblast, Volga River Valley, Sok River, Lopatino I	Russia	53.64	50.655	3093-2911 calBCE (4380±30 BP, Beta-392489)	MathiesonNature2015 (1240k of same same sample with 390k in HaakLazaridis2015)
I0370	Steppe_EMBA	Samara Oblast, Volga River Valley, Eastern Orenburg, Pre-Ural steppe, Ishkinovka I	Russia	51.27	58.18	3300-2500 BCE	MathiesonNature2015 (1240k of same same sample with 390k in HaakLazaridis2015)
I0371	Steppe_EMBA	Samara Oblast, Volga River Valley, Sok River, Grachevka	Russia	53.5898	50.5713	2871-2581 calBCE (4130±30 BP, Beta-392488)	PattersonNature2022 (higher coverage of previously published individual in MathiesonNature2015)
I0374	Steppe_EMBA	Samara Oblast, Volga River Valley, Samara River, Nikolaevka III	Russia	49.9667	44.6667	2800-2000 BCE	MathiesonNature2015
I0429	Steppe_EMBA	Samara Oblast, Volga River Valley, Sok River, Lopatino I	Russia	53.64	50.655	3339-2916 calBCE (4432±66 BP, AA-47804)	MathiesonNature2015 (1240k of same same sample with 390k in HaakLazaridis2015)
I0438	Steppe_EMBA	Samara Oblast, Volga River Valley, Samara River, Luzkhi I	Russia	53.38	50.38	3020-2631 calBCE (4254±61 BP, AA-47807)	PattersonNature2022 (higher coverage of individual first published in HaakLazaridis, then higher coverage in MathiesonNature2015)
I0439	Steppe_EMBA	Samara Oblast, Volga River Valley, Sok River, Lopatino I	Russia	53.64	50.655	3322-2921 calBCE (4420±30 BP, Beta-392491)	MathiesonNature2015 (1240k of same same sample with 390k in HaakLazaridis2015)
I0440	Steppe_EMBA	Samara Oblast, Volga River Valley, Sok River, Lopatino II	Russia	53.38	50.39	2887-2636 calBCE (4180±30 BP, Beta-392492)	PattersonNature2022 (higher coverage of previously published individual in MathiesonNature2015)
I0441	Steppe_EMBA	Samara Oblast, Volga River Valley, Buzuluk, Kurmanaevka III	Russia	52.3	52.05	3010-2623 calBCE (4234±60 BP, AA-47805)	MathiesonNature2015 (1240k of same same sample with 390k in HaakLazaridis2015)
I0443	Steppe_EMBA	Samara Oblast, Volga River Valley, Sok River, Lopatino II	Russia	53.6397	50.6643	3331-2930 calBCE (4440±30 BP, PSUAMS-11941)	MathiesonNature2015 (1240k of same same sample with 390k in HaakLazaridis2015)
I0444	Steppe_EMBA	Samara Oblast, Volga River Valley, Kutuluk River, Kutuluk	Russia	53.1812	51.2225	3335-2883 calBCE (4370±75 BP, AA-12570)	MathiesonNature2015 (1240k of same same sample with 390k in HaakLazaridis2015)
I2105	Steppe_EMBA	Shevchenko, OAE-2003	Ukraine	48.2204	37.1461	3300-2500 BCE	MathiesonNature2018
I3141	Steppe_EMBA	Shevchenko, OAE-2003	Ukraine	48.2204	37.1461	3300-2500 BCE	MathiesonNature2018
I6294	Steppe_EMBA	Samara Oblast, Volga River Valley, Sok River, Grachevka	Russia	53.5898	50.5713	2877-2635 calBCE (4160±20 BP, PSUAMS-2956)	NarasimhanPattersonScience2019
I7489	Steppe_EMBA	Samara Oblast, Volga River Valley, Samara River, Utyevka V	Russia	52.9128	50.9906	3326-2926 calBCE (4430±25 BP, PSUAMS-5790)	NarasimhanPattersonScience2019
I8745	Steppe_EMBA	Samara Oblast, Volga River Valley, Nikolaevka Kurgan	Russia	49.9667	44.6667	2500-2200 BCE	NarasimhanPattersonScience2019
RK1001	Steppe_EMBA	Kuban steppe, Rasshevatskij 1	Russia	45.5372	41.1165	2881-2639 calBCE (4171±22 BP, MAMS-29816)	WangNatureCommunications2019
ZHAG_BON004.A0101_Luk10	TUR_C_Boncuklu_PPN	Boncuklu	Turkey	37.75	32.8667	8300-7600 BCE	FeldmanNatureCommunications2019
ZHAJ_BON034.A0101_Luk9	TUR_C_Boncuklu_PPN	Boncuklu	Turkey	37.75	32.8667	8300-7600 BCE	FeldmanNatureCommunications2019
ZHJ_BON024.A0101_Luk84	TUR_C_Boncuklu_PPN	Boncuklu	Turkey	37.75	32.8667	8269-8210 calBCE (PKUAMS-120541)	FeldmanNatureCommunications2019
ZKO_BON001.A0101_Luk7	TUR_C_Boncuklu_PPN	Boncuklu	Turkey	37.75	32.8667	8300-7600 BCE	FeldmanNatureCommunications2019
ZMOJ_BON014.A0101_Luk21	TUR_C_Boncuklu_PPN	Boncuklu	Turkey	37.75	32.8667	8300-7600 BCE	FeldmanNatureCommunications2019
ZBC_IPB001.B-C0101_Luk2-Pinarbasi	TUR_EpiPal_Pinarbasi	Pınarbaşı	Turkey	37.4833	33.0333	13629-13308 calBCE (12890±40 BP, MAMS-30693)	FeldmanNatureCommunications2019
I0707	TUR_Marmara_Barcin_N	Barcın (Northwest Anatolia, Marmara)	Turkey	40.3037	29.57	6225-6065 calBCE (7272±34 BP, Tubitak-0455)	MathiesonNature2015
I0708	TUR_Marmara_Barcin_N	Northwest Anatolia, Marmara, Barcın	Turkey	40.3037	29.57	6224-6074 calBCE (7285±30 BP, PSUAMS-2103)	MathiesonNature2015
I0709	TUR_Marmara_Barcin_N	Barcın (Northwest Anatolia, Marmara)	Turkey	40.3037	29.57	6223-6034 calBCE (7255±30 BP, PSUAMS-2952)	MathiesonNature2015
I0736	TUR_Marmara_Barcin_N	Northwest Anatolia, Marmara, Barcın	Turkey	40.3037	29.57	6500-6200 BCE	MathiesonNature2015
I0744	TUR_Marmara_Barcin_N	Northwest Anatolia, Marmara, Barcın	Turkey	40.3037	29.57	6400-6239 calBCE (7455±30 BP, PSUAMS-2299)	MathiesonNature2015
I0745	TUR_Marmara_Barcin_N	Barcın (Northwest Anatolia, Marmara)	Turkey	40.3037	29.57	6387-6111 calBCE (7405±30 BP, PSUAMS-2105)	MathiesonNature2015
I0746	TUR_Marmara_Barcin_N	Northwest Anatolia, Marmara, Barcın	Turkey	40.3037	29.57	6070-5888 calBCE (7110±50 BP, Poz-82177)	MathiesonNature2015
I1096	TUR_Marmara_Barcin_N	Northwest Anatolia, Marmara, Barcın	Turkey	40.3037	29.57	6500-6200 BCE	MathiesonNature2015
I1097	TUR_Marmara_Barcin_N	Northwest Anatolia, Marmara, Barcın	Turkey	40.3037	29.57	6420-6245 calBCE (7475±30 BP, PSUAMS-2297)	MathiesonNature2015
I1098	TUR_Marmara_Barcin_N	Barcın (Northwest Anatolia, Marmara)	Turkey	40.3037	29.57	6419-6246 calBCE (7475±25 BP, PSUAMS-2947)	MathiesonNature2015
I1099	TUR_Marmara_Barcin_N	Barcın (Northwest Anatolia, Marmara)	Turkey	40.3037	29.57	6500-6200 BCE	MathiesonNature2015
I1100	TUR_Marmara_Barcin_N	Barcın (Northwest Anatolia, Marmara)	Turkey	40.3037	29.57	6500-6200 BCE	MathiesonNature2015
I1101	TUR_Marmara_Barcin_N	Northwest Anatolia, Marmara, Barcın	Turkey	40.3037	29.57	6500-6200 BCE	MathiesonNature2015
I1102	TUR_Marmara_Barcin_N	Barcın (Northwest Anatolia, Marmara)	Turkey	40.3037	29.57	6500-6200 BCE	MathiesonNature2015
I1103	TUR_Marmara_Barcin_N	Barcın (Northwest Anatolia, Marmara)	Turkey	40.3037	29.57	6500-6200 BCE	MathiesonNature2015
I1579	TUR_Marmara_Barcin_N	Barcın (Northwest Anatolia, Marmara)	Turkey	40.3	29.5667	6221-6028 calBCE (7245±25 BP, PSUAMS-2954)	MathiesonNature2015
I1580	TUR_Marmara_Barcin_N	Barcın (Northwest Anatolia, Marmara)	Turkey	40.3037	29.6085	6381-6088 calBCE (7385±40 BP, PSUAMS-1964)	MathiesonNature2015
I1581	TUR_Marmara_Barcin_N	Barcın (Northwest Anatolia, Marmara)	Turkey	40.3037	29.6085	6386-6228 calBCE (7415±30 BP, PSUAMS-2104)	MathiesonNature2015
I1583	TUR_Marmara_Barcin_N	Barcın (Northwest Anatolia, Marmara)	Turkey	40.3037	29.6085	6424-6233 calBCE (7460±50 BP, Poz-82231)	MathiesonNature2015
I1585	TUR_Marmara_Barcin_N	Barcın (Northwest Anatolia, Marmara)	Turkey	40.3	29.5667	6217-6007 calBCE (7215±30 BP, PSUAMS-2953)	MathiesonNature2015
I3916	Turkey_Central	Gordion (Central, Ankara)	Turkey	39.6525	31.9967	323-31 BCE	LazaridisAlpaslanRoodenbergScience2022
I4472	Turkey_Central	Cedit, Basarabya (Black Sea, Samsun, llkadım)	Turkey	41.313	36.33	323-31 BCE	LazaridisAlpaslanRoodenbergScience2022
I5228	Turkey_Central	Zafer, Azman (Black Sea, Samsun, Tekkeköy)	Turkey	41.116	36.422	340-53 calBCE (2125±20 BP, PSUAMS-4146)	LazaridisAlpaslanRoodenbergScience2022
I6573	Turkey_Central	Gordion (Central, Ankara)	Turkey	39.6525	31.9967	323-31 BCE	LazaridisAlpaslanRoodenbergScience2022
I6574	Turkey_Central	Gordion (Central, Ankara)	Turkey	39.6525	31.9967	323-31 BCE	LazaridisAlpaslanRoodenbergScience2022
I14635	Turkey_East	Kuriki Höyük (Southeast, Batman)	Turkey	37.79	41.01	1000-100 BCE	LazaridisAlpaslanRoodenbergScience2022
I14644	Turkey_East	Kuriki Höyük (Southeast, Batman)	Turkey	37.79	41.01	778-520 calBCE (2500±30 BP, PSUAMS-6833)	LazaridisAlpaslanRoodenbergScience2022
I14734	Turkey_East	Kuriki Höyük (Southeast, Batman)	Turkey	37.79	41.01	1000-100 BCE	LazaridisAlpaslanRoodenbergScience2022
I14765	Turkey_East	Çavuştepe (East, Van)	Turkey	38.34	43.45	850-750 BCE	LazaridisAlpaslanRoodenbergScience2022
I19612	Turkey_East	Çavuştepe (East, Van)	Turkey	38.34	43.45	850-750 BCE	LazaridisAlpaslanRoodenbergScience2022
I19613	Turkey_East	Çavuştepe (East, Van)	Turkey	38.34	43.45	850-750 BCE	LazaridisAlpaslanRoodenbergScience2022
I20577	Turkey_East	Çavuştepe (East, Van)	Turkey	38.34	43.45	850-750 BCE	LazaridisAlpaslanRoodenbergScience2022
I14845	Turkey_West	Apollonia (Marmara, Bursa, Gölyazı)	Turkey	40.18	28.69	100 BCE - 200 CE	LazaridisAlpaslanRoodenbergScience2022
I20000	Turkey_West	Camandras and Dalagöz (Aegean, Muğla, Yatağan, Necropole)	Turkey	37.3	28.03	27 BCE - 476 CE	LazaridisAlpaslanRoodenbergScience2022
I20001	Turkey_West	Camandras and Dalagöz (Aegean, Muğla, Yatağan, Necropole)	Turkey	37.3	28.03	27 BCE - 476 CE	LazaridisAlpaslanRoodenbergScience2022
I20139	Turkey_West	Camandras and Dalagöz (Aegean, Muğla, Yatağan, Necropole)	Turkey	37.3	28.03	27 BCE - 476 CE	LazaridisAlpaslanRoodenbergScience2022
I20224	Turkey_West	Değirmendere (Aegean, Muğla, Yatağan)	Turkey	37.34	28.04	750-480 BCE	LazaridisAlpaslanRoodenbergScience2022
I20227	Turkey_West	Değirmendere (Aegean, Muğla, Yatağan)	Turkey	37.34	28.04	750-480 BCE	LazaridisAlpaslanRoodenbergScience2022
I20228	Turkey_West	Değirmendere (Aegean, Muğla, Yatağan)	Turkey	37.34	28.04	750-480 BCE	LazaridisAlpaslanRoodenbergScience2022
I20229	Turkey_West	Değirmendere (Aegean, Muğla, Yatağan)	Turkey	37.34	28.04	750-480 BCE	LazaridisAlpaslanRoodenbergScience2022
I20230	Turkey_West	Değirmendere (Aegean, Muğla, Yatağan)	Turkey	37.34	28.04	750-480 BCE	LazaridisAlpaslanRoodenbergScience2022
I20231	Turkey_West	Değirmendere (Aegean, Muğla, Yatağan)	Turkey	37.34	28.04	750-480 BCE	LazaridisAlpaslanRoodenbergScience2022
I20232	Turkey_West	Değirmendere (Aegean, Muğla, Yatağan)	Turkey	37.34	28.04	750-480 BCE	LazaridisAlpaslanRoodenbergScience2022
I20233	Turkey_West	Değirmendere (Aegean, Muğla, Yatağan)	Turkey	37.34	28.04	750-480 BCE	LazaridisAlpaslanRoodenbergScience2022
I20257	Turkey_West	Değirmendere (Aegean, Muğla, Yatağan)	Turkey	37.34	28.04	750-480 BCE	LazaridisAlpaslanRoodenbergScience2022
I20258	Turkey_West	Değirmendere (Aegean, Muğla, Yatağan)	Turkey	37.34	28.04	750-480 BCE	LazaridisAlpaslanRoodenbergScience2022
I3225	Turkey_West	Halikarnassos (Muƒüla, Bodrum, Yoku≈üba≈üƒ±)	Turkey	37.0448	27.4366	512-389 calBCE (2360¬±20 BP, PSUAMS-3808)	LazaridisAlpaslanRoodenbergScience2022
I3309	Turkey_West	Halikarnassos (Aegean, Bodrum, Yokuşbaşı)	Turkey	37.0448	27.4366	323-31 BCE	LazaridisAlpaslanRoodenbergScience2022
I3310	Turkey_West	Halikarnassos (Aegean, Bodrum, Yokuşbaşı)	Turkey	37.0448	27.4366	323-31 BCE	LazaridisAlpaslanRoodenbergScience2022
I3311	Turkey_West	Halikarnassos (Aegean, Bodrum, Yokuşbaşı)	Turkey	37.0448	27.4366	323-31 BCE	LazaridisAlpaslanRoodenbergScience2022
Donkalnis4	WHGB	Donkalnis	Lithuania	55.808	24.422	5991-5736 calBCE (6995±65 BP, OxA-5924)	MittnikNatureCommunications2018
I4081	WHGB	Iron Gates, Ostrovul Corbului	Romania	44.517	22.722	7581-7191 calBCE (8369±73 BP, OxA-31595)	MathiesonNature2018
I4582	WHGB	Iron Gates, Ostrovul Corbului	Romania	44.517	22.722	7026-6470 calBCE (7812±69 BP) [R_combine after marine calibration: (8305±50 BP, OxA-31598); (8300±40 BP, PSUAMS-1749); (8335±45 BP, PSUAMS-1904)]	MathiesonNature2018
I4607	WHGB	Iron Gates, Schela Cladovei	Romania	44.6261	22.6058	7446-6643 calBCE (8047±122 BP, OxA-4380)	MathiesonNature2018
I4655	WHGB	Iron Gates, Schela Cladovei	Romania	44.6261	22.6058	7059-6571 calBCE (7904±93 BP, OxA-8581)	MathiesonNature2018
I4660	WHGB	Vlasac	Serbia	44.5337	22.0503	7940-7585 calBCE (8676±58 BP, PSUAMS-2296)	MathiesonNature2018
I4870	WHGB	Vlasac	Serbia	44.5337	22.0503	7045-6535 calBCE (7870±78 BP, PSUAMS-2295)	MathiesonNature2018
I4871	WHGB	Vlasac	Serbia	44.5337	22.0503	9800-5800 BCE	MathiesonNature2018
I4872	WHGB	Vlasac	Serbia	44.5337	22.0503	9800-5800 BCE	MathiesonNature2018
I4873	WHGB	Vlasac	Serbia	44.5337	22.0503	6012-5806 calBCE (7035±40 BP, OxA-16544)	MathiesonNature2018
I4874	WHGB	Vlasac	Serbia	44.5337	22.0503	6640-6471 calBCE (7725±40 BP, OxA-20702)	MathiesonNature2018
I4875	WHGB	Vlasac	Serbia	44.5337	22.0503	6615-6400 calBCE (7643±63 BP, PSUAMS-2380)	MathiesonNature2018
I4876	WHGB	Vlasac	Serbia	44.5337	22.0503	6635-6375 calBCE (7625±71 BP, PSUAMS-2381)	MathiesonNature2018
I4877	WHGB	Vlasac	Serbia	44.5337	22.0503	6645-6465 calBCE (7728±51 BP, PSUAMS-2382)	MathiesonNature2018
I4878	WHGB	Vlasac	Serbia	44.5337	22.0503	5995-5710 calBCE (6955±76 BP, PSUAMS-2383)	MathiesonNature2018
I4880	WHGB	Vlasac	Serbia	44.5337	22.0503	6000-5725 calBCE (6979±75 BP, PSUAMS-2384)	MathiesonNature2018
I4881	WHGB	Vlasac	Serbia	44.5337	22.0503	7053-6775 calBCE (8000±30 BP, PSUAMS-2385)	MathiesonNature2018
I4914	WHGB	Hajduka Vodenica	Serbia	44.6403	22.3033	6360-5986 calBCE (7264±80 BP, OxA-16941)	MathiesonNature2018
I4915	WHGB	Hajduka Vodenica	Serbia	44.6403	22.3033	6340-5990 calBCE (7260±76 BP, PSUAMS-2360)	MathiesonNature2018
I4916	WHGB	Hajduka Vodenica	Serbia	44.6403	22.3033	7035-6590 calBCE (7874±72 BP, PSUAMS-2369)	MathiesonNature2018
I4917	WHGB	Hajduka Vodenica	Serbia	44.6403	22.3033	6220-5995 calBCE (7209±57 BP, PSUAMS-2374)	MathiesonNature2018
I5233	WHGB	Padina	Serbia	44.5959	22.0106	6224-5878 calBCE (7158±85 BP, AA-57770)	MathiesonNature2018
I5234	WHGB	Padina	Serbia	44.5959	22.0106	9300-5800 BCE	MathiesonNature2018
I5235	WHGB	Padina	Serbia	44.5959	22.0106	9221-8548 calBCE (9480±110 BP, AA-57771)	MathiesonNature2018
I5236	WHGB	Padina	Serbia	44.5959	22.0106	8291-7826 calBCE (8943±77 BP, BM-1146)	MathiesonNature2018
I5237	WHGB	Padina	Serbia	44.5959	22.0106	9300-5800 BCE	MathiesonNature2018
I5238	WHGB	Padina	Serbia	44.5959	22.0106	8265-7820 calBCE (8907±66 BP, PSUAMS-2407)	MathiesonNature2018
I5239	WHGB	Padina	Serbia	44.5959	22.0106	8535-8230 calBCE (9105±62 BP, PSUAMS-2375)	MathiesonNature2018
I5240	WHGB	Padina	Serbia	44.5959	22.0106	9140-8570 calBCE (9469±70 BP, PSUAMS-2377)	MathiesonNature2018
I5242	WHGB	Padina	Serbia	44.5959	22.0106	8805-8355 calBCE (9363±64 BP, PSUAMS-2408)	MathiesonNature2018
I5244	WHGB	Padina	Serbia	44.5959	22.0106	9115-8555 calBCE (9424±55 BP, PSUAMS-2376)	MathiesonNature2018
I5401	WHGB	Hajduka Vodenica	Serbia	44.6403	22.3033	7076-6699 calBCE (8016±58 BP, OxA-13613)	MathiesonNature2018
I5402	WHGB	Hajduka Vodenica	Serbia	44.6403	22.3033	6361-6050 calBCE (7315±63 BP, OxA-16942)	MathiesonNature2018
I5407	WHGB	Lepenski Vir	Serbia	44.5529	22.0276	6300-5800 BCE	MathiesonNature2018
I5408	WHGB	Iron Gates, Ostrovul Corbului	Romania	44.517	22.722	7022-6485 calBCE (8277±34 BP, MAMS-28615)	MathiesonNature2018
I5411	WHGB	Iron Gates, Schela Cladovei	Romania	44.6261	22.6058	7000-6300 BCE	MathiesonNature2018
I5436	WHGB	Iron Gates, Schela Cladovei	Romania	44.6261	22.6058	7451-6698 calBCE	MathiesonNature2018
I5771	WHGB	Vlasac	Serbia	44.5337	22.0503	9800-5800 BCE	MathiesonNature2018
I5772	WHGB	Vlasac	Serbia	44.5337	22.0503	9800-5800 BCE	MathiesonNature2018
I5773	WHGB	Vlasac	Serbia	44.5337	22.0503	8240-7940 calBCE	MathiesonNature2018
Spiginas4	WHGB	Spiginas	Lithuania	55.768	22.417	6442-6227 calBCE (7470±60 BP, Gin-5571)	MittnikNatureCommunications2018
I0124	RUS_EHG	Samara Oblast, Volga River Valley, Sok River, Lebyazhinka	Russia	53.6806	50.6753	5660-5535 calBCE (6680¬±30 BP, Beta-392490)	MathiesonNature2015 (1240k of same same sample with 390k in HaakLazaridis2015)
Popovo2	RUS_EHG	Popovo, Archangelsk	Russia	61.264	38.905	7500-5000 BCE	MittnikNatureCommunications2018
UzOO77	RUS_EHG	Yuzhnyy Oleni Ostrov, Karelia	Russia	62.046	35.364	5500-5000 BCE	MittnikNatureCommunications2018
Falkenstein	WHGA	Swabian Jura, Baden-Wurttemberg, Falkenstein-Höhle	Germany	48.06	9.04	7472-7042 calBCE (8185¬±80 BP, ETH-7615)	MathiesonNature2018
Iboussieres25-1	WHGA	Aven des Iboussières	France	44.29	4.46	10050-9400 BCE	MathiesonNature2018
Iboussieres31-2	WHGA	Aven des Iboussières	France	44.29	4.46	10050-9400 BCE	MathiesonNature2018
Rochedane	WHGA	Rochedane	France	47.21	6.45	11207-10955 calBCE (11120¬±50 BP, GrA-41739)	MathiesonNature2018
BerryAuBac	WHGA	Berry Au Bac	France	49.24	3.54	5368-5216 calBCE (6325¬±35 BP, SacA-5455)	MathiesonNature2018
I0001	WHGA	Echternach	Luxembourg	49.81	6.4	6221-5986 calBCE (7205¬±50 BP, OxA-7738)	MathiesonNature2018
I0585	WHGA	Leon, La Brana-Arintero	Spain	42.911	-5.3778	5982-5741 calBCE (6980¬±50 BP, Beta-226472)	MathiesonNature2015 (1240k of same same sample with shotgun in Olalde2014)
I1507	WHGA	Tiszaszőlős-Domaháza	Hungary	47.5592	20.7212	5788-5640 calBCE (6835¬±34 BP, OxA-23757)	MathiesonNature2015 (capture of same sample shotgunned in Gamba2014)
I4971	WHGA	Tiszaszőlős-Domaháza	Hungary	47.5592	20.7212	5737-5538 calBCE (6740¬±60 BP, deb-11804)	LipsonNature2017
Chaudardes1_published_d	WHGA	Chaudardes	France	49.24	3.46	6400-6086 calBCE (7400¬±60 BP, GrA-28268)	FuNature2016
Ranchot88_published_d	WHGA	Ranchot	France	47.91	5.43	8290-7968 calBCE (8985¬±40 BP, GrA-38019)	FuNature2016
BAL003.A0101	WHGA	Balma Guilanya	Spain	42.0853	1.60168	10727-9272 calBCE (10195¬±255 BP, Ua-34298)	VillalbaMoucoCurrentBiology2019
BAL051_merged	WHGA	Balma Guilanya	Spain	42.0853	1.60168	11446-10772 calBCE (11095¬±195 BP, Ua-34297)	VillalbaMoucoCurrentBiology2019
CMS001_merged	WHGA	Moita do Sebastiao	Portugal	39.2464	-8.64747	6238-5986 calBCE (7240¬±70 BP, To-131)	VillalbaMoucoCurrentBiology2019
BDB001	WHGA	Saxony-Anhalt, Bad Dürrenberg	Germany	51.3	12.07	7100-6200 BCE	RivollatScienceAdvance2020
BOT004	WHGA	Saxony-Anhalt, Bottendorf	Germany	51.31	11.4	5750-5450 BCE	RivollatScienceAdvance2020
BOT005	WHGA	Saxony-Anhalt, Bottendorf	Germany	51.31	11.4	5701-5486 calBCE (6685¬±38 BP, OxA-27248)	RivollatScienceAdvance2020

## Sheet: B
Dataset S2 B. Results of qpAdm modeling using distal source populations, related to Figure 3.
Genetic ID	Skeletal Code	Source 1	Source 2	Source 3	P	Coeff. Source 1	Coeff. Source 2	Coeff. Source 3	SE Source 1	SE Source 2	SE Source 3
I3690	22	IRN_Ganj_Dareh_N	TUR_Marmara_Barcin_N		0.0204246	0.381	0.619		0.046	0.046
I3682	25	Levant_PPN	Steppe_EMBA		0.0486881	0.653	0.347		0.045	0.045
I3686	51	IRN_Ganj_Dareh_N	TUR_Marmara_Barcin_N		0.0547094	0.311	0.689		0.052	0.052
I3685	52	IRN_Ganj_Dareh_N	Levant_PPN		0.0148378	0.423	0.577		0.031	0.031
I3691	53	IRN_Ganj_Dareh_N	Levant_PPN	TUR_Marmara_Barcin_N	0.041144	0.385	0.212	0.402	0.032	0.071	0.063
I3691	53	IRN_Ganj_Dareh_N	TUR_Marmara_Barcin_N	Mediterranean_CA_NorthAfrican	0.0713092	0.365	0.537	0.098	0.034	0.029	0.028
f1R.SG	f1R	WHGA	IRN_Ganj_Dareh_N	TUR_Marmara_Barcin_N	0.0198505	0.029	0.407	0.564	0.014	0.03	0.03
f1R.SG	f1R	IRN_Ganj_Dareh_N	Levant_PPN	TUR_Marmara_Barcin_N	0.025864	0.397	0.14	0.463	0.03	0.064	0.061
f1R.SG	f1R	IRN_Ganj_Dareh_N	TUR_Marmara_Barcin_N	Steppe_EMBA	0.0197168	0.362	0.563	0.075	0.041	0.029	0.036
f1R.SG	f1R	IRN_Ganj_Dareh_N	TUR_Marmara_Barcin_N	Mediterranean_CA_NorthAfrican	0.0445092	0.385	0.547	0.068	0.033	0.03	0.026

## Sheet: C
Dataset S2 C. Results of qpAdm modeling using proximal source populations, shown are working models with p>=0.01.
Genetic ID	Skeletal Code	Source 1	Source2	P	Coeff. Source 1	Coeff. Source 2	SE Source 1	SE Source 2
I3690	22	Turkey_West		0.0477183	1		0
I3690	22	Turkey_Central		0.0602352	1		0
I3690	22	Armenia	Turkey_West	0.0735713	0.139	0.861	0.084	0.084
I3690	22	Spain	Turkey_West	0.0436337	0.062	0.938	0.059	0.059
I3690	22	NorthMacedonia	Turkey_Central	0.0804558	0.064	0.936	0.117	0.117
I3690	22	Sicily_IA	Turkey_East	0.0327832	0.364	0.636	0.061	0.061
I3690	22	Sicily_IA	Turkey_Central	0.0492724	0.037	0.963	0.1	0.1
I3690	22	Turkey_East	Turkey_West	0.0651057	0.179	0.821	0.141	0.141
I3690	22	Turkey_East	Bulgaria	0.0733577	0.551	0.449	0.075	0.075
I3690	22	Turkey_East	Italy_Apulia	0.0239599	0.622	0.378	0.072	0.072
I3690	22	Spain	Turkey_Central	0.0773677	0.092	0.908	0.061	0.061
I3690	22	Turkey_East	Italy_IA	0.026159	0.663	0.337	0.055	0.055
I3690	22	Turkey_East	Aegean	0.0458249	0.466	0.534	0.088	0.088
I3690	22	Albania	Turkey_West	0.0455306	0.01	0.99	0.119	0.119
I3690	22	Albania	Turkey_Central	0.0554625	0.047	0.953	0.117	0.117
I3690	22	Albania	Lebanon	0.0158576	0.38	0.62	0.074	0.074
I3690	22	Turkey_West	Croatia	0.0477937	0.962	0.038	0.084	0.084
I3690	22	Turkey_West	Slovenia	0.0613852	0.951	0.049	0.073	0.073
I3690	22	Turkey_West	Egypt	0.0776946	0.841	0.159	0.093	0.093
I3690	22	Turkey_West	Italy_Apulia	0.0728862	0.943	0.057	0.099	0.099
I3690	22	Turkey_West	Lebanon	0.0529215	0.88	0.12	0.156	0.156
I3690	22	Turkey_West	Italy_IA	0.0412602	0.963	0.037	0.083	0.083
I3690	22	Turkey_West	CentralEurope	0.0705521	0.946	0.054	0.058	0.058
I3690	22	Bulgaria	Turkey_Central	0.100097	0.013	0.987	0.15	0.15
I3690	22	Bulgaria	Lebanon	0.010338	0.424	0.576	0.092	0.092
I3690	22	Croatia	Turkey_Central	0.0693149	0.074	0.926	0.086	0.086
I3690	22	Croatia	Lebanon	0.0127414	0.319	0.681	0.059	0.059
I3690	22	Slovenia	Turkey_Central	0.0881587	0.071	0.929	0.07	0.07
I3690	22	Slovenia	Lebanon	0.0141157	0.286	0.714	0.051	0.051
I3690	22	Turkey_Central	Egypt	0.130403	0.821	0.179	0.098	0.098
I3690	22	Turkey_Central	Italy_Apulia	0.149845	0.879	0.121	0.091	0.091
I3690	22	Turkey_Central	Lebanon	0.0519496	0.925	0.075	0.2	0.2
I3690	22	Turkey_Central	Italy_IA	0.0822377	0.897	0.103	0.076	0.076
I3690	22	Turkey_Central	CentralEurope	0.100323	0.951	0.049	0.062	0.062
I3690	22	Italy_Apulia	Lebanon	0.0144327	0.306	0.694	0.072	0.072
I3690	22	Lebanon	Italy_IA	0.0221508	0.715	0.285	0.059	0.059
I3690	22	Lebanon	CentralEurope	0.0213531	0.791	0.209	0.048	0.048
I3690	22	Sardinia_Punic	Turkey_West	0.03547	0.066	0.934	0.083	0.083
I3690	22	Sardinia_Punic	Turkey_Central	0.107118	0.163	0.837	0.079	0.079
I3690	22	Sardinia_LBA	Turkey_East	0.0494958	0.26	0.74	0.042	0.042
I3690	22	Sardinia_LBA	Turkey_Central	0.0666404	0.02	0.98	0.058	0.058
I3690	22	Hungary	Turkey_West	0.0447403	0.06	0.94	0.069	0.069
I3690	22	Hungary	Turkey_Central	0.0625306	0.08	0.92	0.07	0.07
I3690	22	Iran	Turkey_West	0.0806384	0.158	0.842	0.091	0.091
I3690	22	Iran	Bulgaria	0.036556	0.449	0.551	0.063	0.063
I3690	22	Iran	Aegean	0.0251119	0.369	0.631	0.066	0.066
I3682	25	Spain	Turkey_West	0.0183	0.173	0.827	0.07	0.07
I3682	25	NorthMacedonia	Albania	0.680339	0.303	0.697	287.79	287.79
I3682	25	Sicily_IA	Turkey_West	0.0105676	0.171	0.829	0.146	0.146
I3682	25	Albania	Turkey_West	0.0125791	0.253	0.747	0.162	0.162
I3682	25	Turkey_West	Bulgaria	0.0185287	0.524	0.476	0.344	0.344
I3682	25	Turkey_West	Croatia	0.0777546	0.746	0.254	0.1	0.1
I3682	25	Turkey_West	Slovenia	0.0220866	0.791	0.209	0.08	0.08
I3682	25	Turkey_West	CentralEurope	0.014575	0.843	0.157	0.067	0.067
I3682	25	Bulgaria	Egypt	0.0414247	0.771	0.229	0.086	0.086
I3682	25	Bulgaria	Lebanon	0.0650963	0.685	0.315	0.114	0.114
I3682	25	Croatia	Lebanon	0.0856308	0.367	0.633	0.078	0.078
I3682	25	Lebanon	Aegean	0.0195873	0.162	0.838	0.15	0.15
I3682	25	Hungary	Turkey_West	0.0174449	0.197	0.803	0.082	0.082
I3686	51	Turkey_West		0.173717	1		0
I3686	51	Turkey_Central		0.498663	1		0
I3686	51	Armenia	Turkey_West	0.717586	0.28	0.72	0.093	0.093
I3686	51	Armenia	Bulgaria	0.621976	0.469	0.531	0.076	0.076
I3686	51	Armenia	Turkey_Central	0.598357	0.142	0.858	0.123	0.123
I3686	51	Armenia	Italy_Apulia	0.0167031	0.52	0.48	0.083	0.083
I3686	51	Armenia	Lebanon	0.0530342	0.398	0.602	0.096	0.096
I3686	51	Spain	Turkey_West	0.295314	0.029	0.971	0.063	0.063
I3686	51	Armenia	Aegean	0.747357	0.398	0.602	0.082	0.082
I3686	51	NorthMacedonia	Turkey_East	0.348429	0.382	0.618	0.083	0.083
I3686	51	NorthMacedonia	Turkey_West	0.183205	0.047	0.953	0.144	0.144
I3686	51	NorthMacedonia	Turkey_Central	0.516549	0.06	0.94	0.138	0.138
I3686	51	NorthMacedonia	Lebanon	0.0604315	0.41	0.59	0.096	0.096
I3686	51	Sicily_IA	Turkey_East	0.235566	0.296	0.704	0.069	0.069
I3686	51	Turkey_East	Albania	0.321387	0.636	0.364	0.083	0.083
I3686	51	Turkey_East	Turkey_West	0.370913	0.312	0.688	0.178	0.178
I3686	51	Turkey_East	Bulgaria	0.67515	0.613	0.387	0.086	0.086
I3686	51	Turkey_East	Croatia	0.122848	0.733	0.267	0.069	0.069
I3686	51	Turkey_East	Slovenia	0.139065	0.761	0.239	0.062	0.062
I3686	51	Turkey_East	Italy_Apulia	0.446187	0.652	0.348	0.077	0.077
I3686	51	Turkey_East	Lebanon	0.0115391	0.676	0.324	0.236	0.236
I3686	51	Spain	Turkey_Central	0.627755	0.035	0.965	0.067	0.067
I3686	51	Turkey_East	Italy_IA	0.20144	0.735	0.265	0.063	0.063
I3686	51	Turkey_East	CentralEurope	0.0887135	0.798	0.202	0.055	0.055
I3686	51	Turkey_East	Aegean	0.525899	0.544	0.456	0.101	0.101
I3686	51	Albania	Turkey_West	0.25584	0.072	0.928	0.131	0.131
I3686	51	Albania	Turkey_Central	0.541953	0.053	0.947	0.132	0.132
I3686	51	Albania	Lebanon	0.116821	0.408	0.592	0.087	0.087
I3686	51	Turkey_West	Croatia	0.196417	0.955	0.045	0.092	0.092
I3686	51	Turkey_West	Slovenia	0.281751	0.932	0.068	0.078	0.078
I3686	51	Turkey_West	Italy_Apulia	0.264101	0.893	0.107	0.12	0.12
I3686	51	Turkey_West	Lebanon	0.182778	0.951	0.049	0.213	0.213
I3686	51	Turkey_West	CentralEurope	0.273395	0.898	0.102	0.062	0.062
I3686	51	Spain	Lebanon	0.0118371	0.204	0.796	0.057	0.057
I3686	51	Bulgaria	Lebanon	0.0672443	0.374	0.626	0.114	0.114
I3686	51	Croatia	Turkey_Central	0.533122	0.046	0.954	0.092	0.092
I3686	51	Croatia	Lebanon	0.0469416	0.31	0.69	0.073	0.073
I3686	51	Slovenia	Turkey_Central	0.642398	0.061	0.939	0.078	0.078
I3686	51	Slovenia	Lebanon	0.0473584	0.281	0.719	0.061	0.061
I3686	51	Turkey_Central	Italy_Apulia	0.607154	0.896	0.104	0.11	0.11
I3686	51	Turkey_Central	Italy_IA	0.479672	0.983	0.017	0.087	0.087
I3686	51	Turkey_Central	CentralEurope	0.571312	0.923	0.077	0.065	0.065
I3686	51	Italy_Apulia	Lebanon	0.0264017	0.346	0.654	0.092	0.092
I3686	51	Lebanon	Italy_IA	0.0114912	0.76	0.24	0.072	0.072
I3686	51	Lebanon	CentralEurope	0.0312657	0.761	0.239	0.058	0.058
I3686	51	Lebanon	Aegean	0.0229679	0.467	0.533	0.152	0.152
I3686	51	Sardinia_Punic	Turkey_East	0.0181327	0.167	0.833	0.071	0.071
I3686	51	Sardinia_LBA	Iran	0.0551211	0.252	0.748	0.044	0.044
I3686	51	Sardinia_LBA	Armenia	0.0157966	0.278	0.722	0.046	0.046
I3686	51	Sardinia_LBA	Turkey_East	0.10911	0.19	0.81	0.045	0.045
I3686	51	Hungary	Turkey_East	0.155693	0.224	0.776	0.06	0.06
I3686	51	Hungary	Turkey_West	0.258378	0.064	0.936	0.076	0.076
I3686	51	Hungary	Turkey_Central	0.645664	0.052	0.948	0.076	0.076
I3686	51	Hungary	Lebanon	0.0634155	0.251	0.749	0.061	0.061
I3686	51	Iran	NorthMacedonia	0.157615	0.535	0.465	0.081	0.081
I3686	51	Iran	Sicily_IA	0.238944	0.621	0.379	0.062	0.062
I3686	51	Iran	Albania	0.109454	0.547	0.453	0.08	0.08
I3686	51	Iran	Turkey_West	0.554914	0.303	0.697	0.11	0.11
I3686	51	Iran	Bulgaria	0.78497	0.526	0.474	0.074	0.074
I3686	51	Iran	Croatia	0.0114787	0.661	0.339	0.07	0.07
I3686	51	Iran	Turkey_Central	0.541249	0.113	0.887	0.149	0.149
I3686	51	Spain	Turkey_East	0.11387	0.198	0.802	0.055	0.055
I3686	51	Iran	Italy_Apulia	0.115666	0.581	0.419	0.075	0.075
I3686	51	Iran	Italy_IA	0.0435094	0.669	0.331	0.061	0.061
I3686	51	Iran	Aegean	0.616876	0.46	0.54	0.081	0.081
I3686	51	Armenia	NorthMacedonia	0.0199467	0.449	0.551	0.098	0.098
I3686	51	Armenia	Sicily_IA	0.130629	0.575	0.425	0.062	0.062
I3691	53	Lebanon	Italy_IA	0.0135318	0.796	0.204	0.043	0.043
I3691	53	Sardinia_Punic	Turkey_East	0.0950017	0.328	0.672	0.046	0.046
I3691	53	Sardinia_Punic	Turkey_Central	0.0158206	0.204	0.796	0.054	0.054
f1R.SG	f1R.SG	NorthMacedonia	Lebanon	0.0264851	0.226	0.774	0.054	0.054
f1R.SG	f1R.SG	Albania	Lebanon	0.0353212	0.203	0.797	0.048	0.048
f1R.SG	f1R.SG	Spain	Lebanon	0.0938365	0.179	0.821	0.035	0.035
f1R.SG	f1R.SG	Bulgaria	Lebanon	0.0158093	0.231	0.769	0.064	0.064
f1R.SG	f1R.SG	Croatia	Lebanon	0.142162	0.218	0.782	0.043	0.043
f1R.SG	f1R.SG	Slovenia	Lebanon	0.0860837	0.191	0.809	0.037	0.037
f1R.SG	f1R.SG	Italy_Apulia	Lebanon	0.298822	0.27	0.73	0.052	0.052
f1R.SG	f1R.SG	Lebanon	Italy_IA	0.109001	0.772	0.228	0.041	0.041
f1R.SG	f1R.SG	Lebanon	CentralEurope	0.07558	0.836	0.164	0.035	0.035
f1R.SG	f1R.SG	Hungary	Lebanon	0.227941	0.173	0.827	0.037	0.037

## Sheet: D
Dataset S2 D. Results of qpAdm modeling of Individual 52 using proximal source populations.
Genetic ID	Skeletal Code	Source 1	Source2	P	Coeff. Source 1	Coeff. Source 2	SE Source 1	SE Source 2
I3685	52	Turkey_East	Egypt	0.00163993	0.46	0.54	0.068	0.068
I3685	52	Turkey_Central	Egypt	0.000121959	0.489	0.511	0.08	0.08
I3685	52	Iran	Egypt	3.64659e-05	0.336	0.664	0.059	0.059
I3685	52	Egypt	Lebanon	3.09316e-05	0.544	0.456	0.155	0.155
I3685	52	Armenia	Egypt	9.90984e-06	0.268	0.732	0.048	0.048
I3685	52	Turkey_West	Egypt	2.31472e-06	0.427	0.573	0.086	0.086
I3685	52	Sardinia_Punic	Turkey_East	3.57216e-07	0.33	0.67	0.042	0.042
I3685	52	Turkey_East	Lebanon	5.27954e-08	0.248	0.752	0.121	0.121
I3685	52	Egypt	Italy_Apulia	1.27588e-08	0.936	0.064	0.051	0.051
I3685	52	Sardinia_Punic	Lebanon	2.59193e-09	0.075	0.925	0.064	0.064
I3685	52	Egypt	Aegean	2.29009e-09	0.771	0.229	0.077	0.077
I3685	52	Albania	Egypt	1.67251e-09	0.159	0.841	0.05	0.05
I3685	52	Iran	Lebanon	1.50886e-09	0.057	0.943	0.086	0.086
I3685	52	Turkey_Central	Lebanon	1.45189e-09	0.157	0.843	0.308	0.308
I3685	52	NorthMacedonia	Egypt	1.43539e-09	0.169	0.831	0.054	0.054
I3685	52	Egypt		1.34198e-09	1		0
I3685	52	Bulgaria	Egypt	9.99922e-10	0.199	0.801	0.062	0.062
I3685	52	Turkey_West	Lebanon	8.86757e-10	0.099	0.901	0.164	0.164
I3685	52	Armenia	Lebanon	7.78412e-10	0.036	0.964	0.056	0.056
I3685	52	Croatia	Egypt	5.30624e-10	0.14	0.86	0.043	0.043
I3685	52	Slovenia	Egypt	4.01442e-10	0.111	0.889	0.039	0.039
I3685	52	Slovenia	Lebanon	3.71018e-10	0.001	0.999	0.037	0.037
I3685	52	Lebanon		3.00173e-10	1		0
I3685	52	Egypt	CentralEurope	1.618e-10	0.9	0.1	0.034	0.034
I3685	52	Sicily_IA	Egypt	1.54758e-10	0.13	0.87	0.051	0.051
I3685	52	Egypt	Italy_IA	1.4731e-10	0.894	0.106	0.045	0.045
I3685	52	Hungary	Egypt	1.21369e-10	0.104	0.896	0.039	0.039
I3685	52	Spain	Egypt	4.18673e-11	0.082	0.918	0.037	0.037
I3685	52	Sardinia_LBA	Egypt	1.95516e-12	0.055	0.945	0.041	0.041
I3685	52	Sardinia_Punic	Turkey_Central	9.09396e-13	0.207	0.793	0.056	0.056
I3685	52	Turkey_East	NorthAfrica	2.28835e-13	0.81	0.19	0.021	0.021
I3685	52	Turkey_East	Turkey_West	4.82513e-14	0.482	0.518	0.126	0.126
I3685	52	Turkey_Central	NorthAfrica	2.97312e-14	0.829	0.171	0.023	0.023
I3685	52	Sardinia_Punic	Iran	2.46148e-14	0.437	0.563	0.04	0.04
I3685	52	Turkey_East	Turkey_Central	1.58061e-14	0.253	0.747	5.839	5.839
I3685	52	Sardinia_LBA	Turkey_East	1.57078e-14	0.177	0.823	0.03	0.03
I3685	52	Turkey_Central		3.55483e-15	1		0
I3685	52	Sicily_IA	Turkey_East	2.23527e-15	0.2	0.8	0.044	0.044
I3685	52	Turkey_East	Bulgaria	2.20564e-15	0.748	0.252	0.055	0.055
I3685	52	Turkey_East	Aegean	1.07047e-15	0.728	0.272	0.072	0.072
I3685	52	Iran	Turkey_Central	9.57926e-16	0.018	0.982	0.097	0.097
I3685	52	Turkey_East	Italy_Apulia	2.45158e-16	0.941	0.059	0.053	0.053
I3685	52	Lebanon	NorthAfrica	1.53667e-16	0.938	0.062	0.025	0.025
I3685	52	Spain	Turkey_East	1.17293e-17	0.06	0.94	0.035	0.035
I3685	52	Turkey_East	Italy_IA	1.05858e-17	0.887	0.113	0.04	0.04
I3685	52	Iran	Turkey_West	9.36776e-18	0.272	0.728	0.072	0.072
I3685	52	NorthMacedonia	Turkey_East	5.38201e-18	0.093	0.907	0.059	0.059
I3685	52	Turkey_East		5.20378e-18	1		0
I3685	52	Turkey_East	CentralEurope	2.91229e-18	0.99	0.01	0.037	0.037
I3685	52	Turkey_East	Croatia	1.72314e-18	0.944	0.056	0.047	0.047
I3685	52	Sardinia_Punic	Turkey_West	1.71437e-18	0.194	0.806	0.057	0.057
I3685	52	Turkey_East	Albania	1.3469e-18	0.953	0.047	0.061	0.061
I3685	52	Turkey_East	Slovenia	7.99124e-19	0.967	0.033	0.042	0.042
I3685	52	Hungary	Turkey_East	6.5566e-19	0.035	0.965	0.039	0.039
I3685	52	Turkey_West		8.78329e-21	1		0
I3685	52	Armenia	Turkey_West	7.51728e-21	0.066	0.934	0.062	0.062
I3685	52	Turkey_West	NorthAfrica	5.91022e-22	0.856	0.144	0.021	0.021
I3685	52	Sardinia_Punic	Armenia	1.13433e-22	0.556	0.444	0.039	0.039
I3685	52	Iran	Aegean	2.1684e-24	0.514	0.486	0.059	0.059
I3685	52	Iran	Bulgaria	1.65511e-24	0.577	0.423	0.049	0.049
I3685	52	Iran	Sicily_IA	1.59549e-25	0.659	0.341	0.04	0.04
I3685	52	Sardinia_LBA	Iran	8.04024e-26	0.257	0.743	0.028	0.028
I3685	52	Iran	NorthAfrica	4.44667e-27	0.766	0.234	0.023	0.023
I3685	52	Iran	NorthMacedonia	7.31916e-34	0.749	0.251	0.056	0.056
I3685	52	Iran	Italy_IA	4.32058e-34	0.792	0.208	0.039	0.039
I3685	52	Armenia	Aegean	7.34088e-35	0.313	0.687	0.052	0.052
I3685	52	Iran	Italy_Apulia	5.06781e-35	0.832	0.168	0.067	0.067
I3685	52	Iran	Albania	2.32405e-36	0.789	0.211	0.062	0.062
I3685	52	Spain	Iran	9.7258e-37	0.115	0.885	0.035	0.035
I3685	52	Iran	Croatia	6.54906e-37	0.843	0.157	0.048	0.048
I3685	52	Iran	Slovenia	6.90167e-38	0.894	0.106	0.045	0.045
I3685	52	Iran		1.72399e-38	1		0
I3685	52	Hungary	Iran	1.37467e-38	0.094	0.906	0.041	0.041
I3685	52	Sardinia_Punic	Aegean	1.09952e-38	0.287	0.713	0.088	0.088
I3685	52	Armenia	NorthAfrica	4.17894e-39	0.702	0.298	0.022	0.022
I3685	52	Iran	CentralEurope	3.42908e-39	0.968	0.032	0.039	0.039
I3685	52	Armenia	Bulgaria	1.53402e-39	0.436	0.564	0.049	0.049
I3685	52	NorthAfrica	Aegean	4.56766e-41	0.164	0.836	0.023	0.023
I3685	52	Armenia	Sicily_IA	2.28433e-42	0.551	0.449	0.04	0.04
I3685	52	Aegean		6.10511e-43	1		0
I3685	52	Sardinia_LBA	Armenia	2.64714e-46	0.316	0.684	0.029	0.029
I3685	52	Sardinia_Punic	Bulgaria	5.81112e-48	0.539	0.461	0.182	0.182
I3685	52	Sardinia_Punic	NorthMacedonia	1.90969e-50	0.789	0.211	0.125	0.125
I3685	52	Sardinia_Punic	Albania	1.47791e-50	0.827	0.173	0.123	0.123
I3685	52	Sardinia_Punic		3.37655e-51	1		0
I3685	52	Bulgaria	NorthAfrica	2.27387e-51	0.805	0.195	0.024	0.024
I3685	52	Sardinia_Punic	Croatia	1.00422e-51	0.954	0.046	0.084	0.084
I3685	52	Armenia	NorthMacedonia	2.23935e-57	0.552	0.448	0.068	0.068
I3685	52	Bulgaria		2.09883e-58	1		0
I3685	52	Armenia	Italy_Apulia	8.51203e-59	0.612	0.388	0.079	0.079
I3685	52	Armenia	Italy_IA	5.07773e-61	0.712	0.288	0.048	0.048
I3685	52	Armenia	Albania	4.07897e-62	0.635	0.365	0.079	0.079
I3685	52	NorthMacedonia	NorthAfrica	5.81371e-63	0.752	0.248	0.025	0.025
I3685	52	Albania	NorthAfrica	2.25572e-64	0.742	0.258	0.026	0.026
I3685	52	Armenia	Croatia	7.31769e-65	0.794	0.206	0.056	0.056
I3685	52	Spain	Armenia	4.28447e-67	0.119	0.881	0.041	0.041
I3685	52	Armenia	Slovenia	1.4675e-68	0.888	0.112	0.057	0.057
I3685	52	Hungary	Armenia	6.39451e-69	0.085	0.915	0.052	0.052
I3685	52	Armenia		1.52265e-69	1		0
I3685	52	Sicily_IA	NorthAfrica	5.72534e-72	0.761	0.239	0.026	0.026
I3685	52	Italy_Apulia	NorthAfrica	5.53983e-75	0.776	0.224	0.03	0.03
I3685	52	NorthMacedonia		3.74941e-78	1		0
I3685	52	Albania		4.42454e-82	1		0
I3685	52	Italy_Apulia		3.04244e-83	1		0
I3685	52	Croatia	NorthAfrica	4.41779e-84	0.686	0.314	0.026	0.026
I3685	52	Sicily_IA		3.03672e-86	1		0
I3685	52	Italy_IA	NorthAfrica	2.32951e-94	0.689	0.311	0.03	0.03
I3685	52	Slovenia	NorthAfrica	1.47372e-96	0.639	0.361	0.029	0.029
I3685	52	Hungary	NorthAfrica	1.03e-102	0.616	0.384	0.03	0.03
I3685	52	Croatia		7.77233e-114	1		0
I3685	52	NorthAfrica	CentralEurope	5.36105e-115	0.444	0.556	0.03	0.03
I3685	52	Spain	NorthAfrica	1.16531e-120	0.572	0.428	0.034	0.034
I3685	52	Italy_IA		3.34373e-121	1		0
I3685	52	Sardinia_LBA	NorthAfrica	1.64307e-123	0.61	0.39	0.036	0.036
I3685	52	Sardinia_LBA	Slovenia	2.48821e-132	0.154	0.846	0.126	0.126
I3685	52	Slovenia		1.36525e-134	1		0
I3685	52	Sardinia_LBA	Hungary	3.3124e-140	0.366	0.634	0.095	0.095
I3685	52	Sardinia_LBA	CentralEurope	5.11387e-145	0.609	0.391	0.064	0.064
I3685	52	Hungary		1.27525e-148	1		0
I3685	52	Spain	Sardinia_LBA	2.57597e-151	0.238	0.762	0.54	0.54
I3685	52	Sardinia_LBA		2.86286e-163	1		0
I3685	52	Spain		7.84851e-172	1		0
I3685	52	CentralEurope		1.17598e-177	1		0
I3685	52	NorthAfrica		3.00567e-183	1		0
